# Supplementary material for: APTES: a high-throughput deep learning–based Arabidopsis phenotypic trait estimation system for individual leaves and siliques
Source: aBIOTECH. 2025 Oct 31;6(4):744–62. doi: 10.1007/s42994-025-00239-y (PMC12647460; doi:10.1007/s42994-025-00239-y)
Supplement: Supplementary file 2 — (CSV 119 KB) [file 42994_2025_239_MOESM2_ESM.csv]

Date	Character	SNP_ID	SNP	Chromosome	Position	Pvalue
24-Jun	Average_Area_MBB_Area	1	Chr3_10986621	3	10986621	6.08E-07
24-Jun	Average_Area_MBB_Area	2	Chr3_10987963	3	10987963	4.59E-06
24-Jun	Average_Leaf_Area	3	Chr3_15233163	3	15233163	4.56E-08
24-Jun	Average_Leaf_Area	4	Chr3_11142740	3	11142740	2.23E-07
24-Jun	Average_Leaf_Area	5	Chr5_16730989	5	16730989	2.24E-06
24-Jun	Average_Leaf_Area	6	Chr4_9329450	4	9329450	2.94E-06
24-Jun	Average_Leaf_Area	7	Chr3_11142789	3	11142789	4.09E-06
24-Jun	Average_length_ori	3	Chr3_15233163	3	15233163	4.48E-08
24-Jun	Average_length_ori	4	Chr3_11142740	3	11142740	2.56E-06
24-Jun	Average_length_ori	5	Chr5_16730989	5	16730989	2.71E-06
24-Jun	Average_Length	3	Chr3_15233163	3	15233163	2.08E-08
24-Jun	Average_Length	8	Chr3_15248941	3	15248941	3.10E-06
24-Jun	Average_Length	4	Chr3_11142740	3	11142740	3.19E-06
24-Jun	Average_Length	9	Chr2_15741680	2	15741680	3.24E-06
24-Jun	Average_Length	5	Chr5_16730989	5	16730989	3.34E-06
24-Jun	Average_MBB_Area	3	Chr3_15233163	3	15233163	2.59E-09
24-Jun	Average_MBB_Area	4	Chr3_11142740	3	11142740	3.31E-07
24-Jun	Average_MBB_Area	7	Chr3_11142789	3	11142789	1.44E-06
24-Jun	Average_MBB_Area	5	Chr5_16730989	5	16730989	1.50E-06
24-Jun	Average_MBB_Area	10	Chr3_14125959	3	14125959	2.32E-06
24-Jun	Average_MBB_Area	6	Chr4_9329450	4	9329450	2.48E-06
24-Jun	Average_MBB_Area	8	Chr3_15248941	3	15248941	2.72E-06
24-Jun	Average_MBB_Area	11	Chr5_9034333	5	9034333	3.70E-06
24-Jun	Average_Perimeter_Area	12	Chr3_5489894	3	5489894	6.54E-07
24-Jun	Average_Perimeter_Area	13	Chr3_9824762	3	9824762	4.47E-06
24-Jun	Average_Perimeter_Area	14	Chr5_24849785	5	24849785	4.95E-06
24-Jun	Average_Perimeter	3	Chr3_15233163	3	15233163	1.65E-09
24-Jun	Average_Perimeter	10	Chr3_14125959	3	14125959	6.88E-07
24-Jun	Average_Perimeter	11	Chr5_9034333	5	9034333	1.42E-06
24-Jun	Average_Perimeter	9	Chr2_15741680	2	15741680	2.27E-06
24-Jun	Average_Perimeter	4	Chr3_11142740	3	11142740	2.87E-06
24-Jun	Average_Perimeter	15	Chr3_15237469	3	15237469	3.47E-06
24-Jun	Average_Perimeter	16	Chr3_22797854	3	22797854	4.29E-06
24-Jun	Average_Perimeter	6	Chr4_9329450	4	9329450	4.33E-06
24-Jun	Average_width_ori	3	Chr3_15233163	3	15233163	5.13E-07
24-Jun	Average_width_ori	8	Chr3_15248941	3	15248941	2.88E-06
24-Jun	Average_width_ori	10	Chr3_14125959	3	14125959	3.11E-06
24-Jun	Average_width_ori	4	Chr3_11142740	3	11142740	4.18E-06
24-Jun	Average_width_ori	6	Chr4_9329450	4	9329450	4.31E-06
24-Jun	Average_width_ori	5	Chr5_16730989	5	16730989	4.42E-06
24-Jun	Average_Width	17	Chr5_8234164	5	8234164	2.49E-06
24-Jun	G_Ratio_mean	18	Chr1_22195550	1	22195550	4.62E-06
24-Jun	Maximum_Leaf_Area	3	Chr3_15233163	3	15233163	4.38E-09
24-Jun	Maximum_Leaf_Area	4	Chr3_11142740	3	11142740	2.76E-07
24-Jun	Maximum_Leaf_Area	5	Chr5_16730989	5	16730989	1.42E-06
24-Jun	Maximum_Leaf_Area	11	Chr5_9034333	5	9034333	3.04E-06
24-Jun	Maximum_Leaf_Area	7	Chr3_11142789	3	11142789	3.87E-06
24-Jun	Maximum_Leaf_Area	6	Chr4_9329450	4	9329450	3.87E-06
24-Jun	MBB_Area	3	Chr3_15233163	3	15233163	1.44E-09
24-Jun	MBB_Area	4	Chr3_11142740	3	11142740	3.17E-07
24-Jun	MBB_Area	11	Chr5_9034333	5	9034333	9.61E-07
24-Jun	MBB_Area	5	Chr5_16730989	5	16730989	1.45E-06
24-Jun	MBB_Area	7	Chr3_11142789	3	11142789	1.64E-06
24-Jun	MBB_Area	8	Chr3_15248941	3	15248941	2.78E-06
24-Jun	MBB_Area	15	Chr3_15237469	3	15237469	3.67E-06
24-Jun	MBB_Area	10	Chr3_14125959	3	14125959	4.28E-06
24-Jun	Total_Leaf_Area	3	Chr3_15233163	3	15233163	1.36E-09
24-Jun	Total_Leaf_Area	4	Chr3_11142740	3	11142740	4.91E-07
24-Jun	Total_Leaf_Area	19	Chr3_8905976	3	8905976	7.79E-07
24-Jun	Total_Leaf_Area	6	Chr4_9329450	4	9329450	1.05E-06
24-Jun	Total_Leaf_Area	20	Chr5_21360018	5	21360018	1.12E-06
24-Jun	Total_Leaf_Area	21	Chr5_21367153	5	21367153	1.78E-06
24-Jun	Total_Leaf_Area	5	Chr5_16730989	5	16730989	2.33E-06
24-Jun	Total_Leaf_Area	15	Chr3_15237469	3	15237469	3.40E-06
24-Jun	Total_Leaf_Area	8	Chr3_15248941	3	15248941	3.57E-06
24-Jun	Total_Leaf_Area	22	Chr1_3906151	1	3906151	3.70E-06
24-Jun	Total_Leaf_Area	23	Chr5_21352571	5	21352571	4.41E-06
24-Jun	Total_Leaf_Number	19	Chr3_8905976	3	8905976	2.17E-09
24-Jun	Total_Leaf_Number	24	Chr5_1033636	5	1033636	1.33E-07
26-Jun	Average_Area_MBB_Area	25	Chr4_1122070	4	1122070	3.67E-06
26-Jun	Average_Area_MBB_Area	26	Chr1_19331701	1	19331701	3.70E-06
26-Jun	Average_Leaf_Area	3	Chr3_15233163	3	15233163	2.87E-07
26-Jun	Average_Leaf_Area	27	Chr4_9387576	4	9387576	1.54E-06
26-Jun	Average_Leaf_Area	22	Chr1_3906151	1	3906151	2.01E-06
26-Jun	Average_Leaf_Area	28	Chr2_6373812	2	6373812	2.04E-06
26-Jun	Average_length_ori	27	Chr4_9387576	4	9387576	2.24E-06
26-Jun	Average_length_ori	3	Chr3_15233163	3	15233163	3.28E-06
26-Jun	Average_length_ori	29	Chr1_3867567	1	3867567	4.31E-06
26-Jun	Average_Length	27	Chr4_9387576	4	9387576	4.88E-07
26-Jun	Average_Length	3	Chr3_15233163	3	15233163	6.26E-07
26-Jun	Average_Length	8	Chr3_15248941	3	15248941	4.83E-06
26-Jun	Average_Length	30	Chr4_9388738	4	9388738	4.94E-06
26-Jun	Average_MBB_Area	3	Chr3_15233163	3	15233163	3.32E-08
26-Jun	Average_MBB_Area	27	Chr4_9387576	4	9387576	4.35E-07
26-Jun	Average_MBB_Area	8	Chr3_15248941	3	15248941	1.76E-06
26-Jun	Average_MBB_Area	22	Chr1_3906151	1	3906151	1.91E-06
26-Jun	Average_MBB_Area	15	Chr3_15237469	3	15237469	2.36E-06
26-Jun	Average_MBB_Area	30	Chr4_9388738	4	9388738	2.42E-06
26-Jun	Average_MBB_Area	31	Chr1_1087806	1	1087806	3.52E-06
26-Jun	Average_MBB_Area	6	Chr4_9329450	4	9329450	4.34E-06
26-Jun	Average_MBB_Area	29	Chr1_3867567	1	3867567	4.53E-06
26-Jun	Average_Perimeter	15	Chr3_15237469	3	15237469	1.14E-07
26-Jun	Average_Perimeter	3	Chr3_15233163	3	15233163	1.45E-07
26-Jun	Average_Perimeter	8	Chr3_15248941	3	15248941	2.63E-07
26-Jun	Average_Perimeter	32	Chr3_15267228	3	15267228	4.64E-07
26-Jun	Average_Perimeter	33	Chr3_15912799	3	15912799	1.17E-06
26-Jun	Average_Perimeter	27	Chr4_9387576	4	9387576	1.38E-06
26-Jun	Average_Perimeter	31	Chr1_1087806	1	1087806	1.72E-06
26-Jun	Average_Perimeter	22	Chr1_3906151	1	3906151	1.85E-06
26-Jun	Average_Perimeter	34	Chr3_18344539	3	18344539	3.27E-06
26-Jun	Average_Perimeter	35	Chr3_1970951	3	1970951	3.88E-06
26-Jun	Average_Perimeter	16	Chr3_22797854	3	22797854	4.99E-06
26-Jun	Average_Roundness	36	Chr2_19035706	2	19035706	2.32E-06
26-Jun	Average_Roundness	37	Chr2_19036039	2	19036039	2.32E-06
26-Jun	Average_width_ori	27	Chr4_9387576	4	9387576	7.00E-07
26-Jun	Average_width_ori	3	Chr3_15233163	3	15233163	4.37E-06
26-Jun	Average_width_ori	8	Chr3_15248941	3	15248941	4.76E-06
26-Jun	B_Ratio_mean	38	Chr5_195083	5	195083	4.30E-06
26-Jun	G_All_mean	39	Chr3_6182443	3	6182443	2.09E-06
26-Jun	G_All_mean	40	Chr5_26753974	5	26753974	2.81E-06
26-Jun	G_Ratio_mean	41	Chr4_13077470	4	13077470	5.57E-07
26-Jun	G_Ratio_mean	42	Chr2_8469180	2	8469180	3.42E-06
26-Jun	G_Ratio_mean	43	Chr4_8715668	4	8715668	4.51E-06
26-Jun	Maximum_Leaf_Area	3	Chr3_15233163	3	15233163	2.80E-07
26-Jun	Maximum_Leaf_Area	4	Chr3_11142740	3	11142740	9.27E-07
26-Jun	Maximum_Leaf_Area	27	Chr4_9387576	4	9387576	1.03E-06
26-Jun	Maximum_Leaf_Area	22	Chr1_3906151	1	3906151	4.95E-06
26-Jun	MBB_Area	3	Chr3_15233163	3	15233163	4.78E-08
26-Jun	MBB_Area	27	Chr4_9387576	4	9387576	2.32E-07
26-Jun	MBB_Area	4	Chr3_11142740	3	11142740	9.77E-07
26-Jun	MBB_Area	31	Chr1_1087806	1	1087806	1.57E-06
26-Jun	MBB_Area	30	Chr4_9388738	4	9388738	1.79E-06
26-Jun	MBB_Area	8	Chr3_15248941	3	15248941	3.18E-06
26-Jun	MBB_Area	22	Chr1_3906151	1	3906151	3.32E-06
26-Jun	MBB_Area	15	Chr3_15237469	3	15237469	4.11E-06
26-Jun	MBB_Area	9	Chr2_15741680	2	15741680	4.27E-06
26-Jun	R_Ratio_mean	44	Chr5_1920636	5	1920636	2.54E-06
26-Jun	R_Ratio_mean	45	Chr5_1919251	5	1919251	3.85E-06
26-Jun	R_Ratio_mean	46	Chr5_1919297	5	1919297	3.85E-06
26-Jun	R_Ratio_mean	47	Chr4_5669587	4	5669587	3.95E-06
26-Jun	Total_Leaf_Area	3	Chr3_15233163	3	15233163	2.34E-09
26-Jun	Total_Leaf_Area	27	Chr4_9387576	4	9387576	6.75E-07
26-Jun	Total_Leaf_Area	19	Chr3_8905976	3	8905976	1.32E-06
26-Jun	Total_Leaf_Area	30	Chr4_9388738	4	9388738	1.66E-06
26-Jun	Total_Leaf_Area	4	Chr3_11142740	3	11142740	1.93E-06
26-Jun	Total_Leaf_Area	15	Chr3_15237469	3	15237469	2.12E-06
26-Jun	Total_Leaf_Area	22	Chr1_3906151	1	3906151	2.23E-06
26-Jun	Total_Leaf_Area	8	Chr3_15248941	3	15248941	3.90E-06
26-Jun	Total_Leaf_Number	48	Chr3_21413246	3	21413246	1.71E-06
27-Jun	Average_Leaf_Area	3	Chr3_15233163	3	15233163	1.21E-08
27-Jun	Average_Leaf_Area	15	Chr3_15237469	3	15237469	3.59E-07
27-Jun	Average_Leaf_Area	8	Chr3_15248941	3	15248941	3.75E-07
27-Jun	Average_Leaf_Area	32	Chr3_15267228	3	15267228	1.36E-06
27-Jun	Average_Leaf_Area	11	Chr5_9034333	5	9034333	1.89E-06
27-Jun	Average_Leaf_Area	49	Chr4_7001273	4	7001273	2.67E-06
27-Jun	Average_Leaf_Area	6	Chr4_9329450	4	9329450	4.36E-06
27-Jun	Average_Leaf_Area	50	Chr2_15897232	2	15897232	4.60E-06
27-Jun	Average_length_ori	3	Chr3_15233163	3	15233163	4.19E-08
27-Jun	Average_length_ori	8	Chr3_15248941	3	15248941	6.19E-07
27-Jun	Average_length_ori	15	Chr3_15237469	3	15237469	6.75E-07
27-Jun	Average_length_ori	51	Chr4_7000940	4	7000940	4.56E-06
27-Jun	Average_Length	3	Chr3_15233163	3	15233163	2.38E-08
27-Jun	Average_Length	15	Chr3_15237469	3	15237469	5.88E-07
27-Jun	Average_Length	8	Chr3_15248941	3	15248941	6.16E-07
27-Jun	Average_Length	50	Chr2_15897232	2	15897232	2.96E-06
27-Jun	Average_Length	27	Chr4_9387576	4	9387576	4.32E-06
27-Jun	Average_Length	51	Chr4_7000940	4	7000940	4.69E-06
27-Jun	Average_MBB_Area	3	Chr3_15233163	3	15233163	1.81E-09
27-Jun	Average_MBB_Area	8	Chr3_15248941	3	15248941	2.32E-07
27-Jun	Average_MBB_Area	15	Chr3_15237469	3	15237469	2.32E-07
27-Jun	Average_MBB_Area	11	Chr5_9034333	5	9034333	6.54E-07
27-Jun	Average_MBB_Area	32	Chr3_15267228	3	15267228	1.18E-06
27-Jun	Average_MBB_Area	50	Chr2_15897232	2	15897232	1.46E-06
27-Jun	Average_MBB_Area	6	Chr4_9329450	4	9329450	1.66E-06
27-Jun	Average_MBB_Area	31	Chr1_1087806	1	1087806	4.10E-06
27-Jun	Average_Perimeter	3	Chr3_15233163	3	15233163	6.50E-11
27-Jun	Average_Perimeter	50	Chr2_15897232	2	15897232	2.40E-09
27-Jun	Average_Perimeter	15	Chr3_15237469	3	15237469	7.94E-09
27-Jun	Average_Perimeter	52	Chr3_15770787	3	15770787	1.24E-08
27-Jun	Average_Perimeter	32	Chr3_15267228	3	15267228	2.48E-08
27-Jun	Average_Perimeter	53	Chr4_10906568	4	10906568	3.08E-08
27-Jun	Average_Perimeter	8	Chr3_15248941	3	15248941	6.63E-08
27-Jun	Average_Perimeter	54	Chr2_15765799	2	15765799	1.20E-07
27-Jun	Average_Perimeter	11	Chr5_9034333	5	9034333	2.39E-07
27-Jun	Average_Perimeter	55	Chr2_15252145	2	15252145	3.92E-07
27-Jun	Average_Perimeter	56	Chr5_19517309	5	19517309	4.28E-07
27-Jun	Average_Perimeter	57	Chr2_16765329	2	16765329	1.10E-06
27-Jun	Average_Perimeter	58	Chr2_15858731	2	15858731	1.15E-06
27-Jun	Average_Perimeter	9	Chr2_15741680	2	15741680	1.71E-06
27-Jun	Average_Perimeter	59	Chr2_15878620	2	15878620	1.84E-06
27-Jun	Average_Perimeter	60	Chr5_21475236	5	21475236	3.57E-06
27-Jun	Average_Perimeter	61	Chr2_15770681	2	15770681	3.83E-06
27-Jun	Average_Perimeter	62	Chr2_15738640	2	15738640	3.96E-06
27-Jun	Average_Perimeter	63	Chr2_15744456	2	15744456	3.96E-06
27-Jun	Average_Perimeter	64	Chr2_15753027	2	15753027	3.96E-06
27-Jun	Average_Roundness	65	Chr1_10979727	1	10979727	3.73E-06
27-Jun	Average_width_ori	3	Chr3_15233163	3	15233163	1.01E-07
27-Jun	Average_width_ori	8	Chr3_15248941	3	15248941	1.43E-07
27-Jun	Average_width_ori	15	Chr3_15237469	3	15237469	1.54E-07
27-Jun	Average_width_ori	32	Chr3_15267228	3	15267228	1.45E-06
27-Jun	Average_width_ori	66	Chr3_15737393	3	15737393	3.66E-06
27-Jun	Average_width_ori	6	Chr4_9329450	4	9329450	4.22E-06
27-Jun	Average_Width	15	Chr3_15237469	3	15237469	1.79E-06
27-Jun	Average_Width	8	Chr3_15248941	3	15248941	2.23E-06
27-Jun	Average_Width	3	Chr3_15233163	3	15233163	3.01E-06
27-Jun	G_All_mean	39	Chr3_6182443	3	6182443	3.26E-07
27-Jun	G_All_mean	44	Chr5_1920636	5	1920636	1.03E-06
27-Jun	G_All_mean	67	Chr5_2384966	5	2384966	2.06E-06
27-Jun	G_All_mean	42	Chr2_8469180	2	8469180	2.68E-06
27-Jun	G_Ratio_mean	42	Chr2_8469180	2	8469180	8.09E-07
27-Jun	Maximum_Leaf_Area	3	Chr3_15233163	3	15233163	8.66E-08
27-Jun	Maximum_Leaf_Area	4	Chr3_11142740	3	11142740	1.89E-06
27-Jun	MBB_Area	3	Chr3_15233163	3	15233163	1.34E-08
27-Jun	MBB_Area	27	Chr4_9387576	4	9387576	7.85E-07
27-Jun	MBB_Area	4	Chr3_11142740	3	11142740	1.93E-06
27-Jun	MBB_Area	31	Chr1_1087806	1	1087806	2.40E-06
27-Jun	MBB_Area	6	Chr4_9329450	4	9329450	2.58E-06
27-Jun	MBB_Area	22	Chr1_3906151	1	3906151	2.62E-06
27-Jun	MBB_Area	30	Chr4_9388738	4	9388738	2.76E-06
27-Jun	MBB_Area	15	Chr3_15237469	3	15237469	2.80E-06
27-Jun	MBB_Area	8	Chr3_15248941	3	15248941	3.38E-06
27-Jun	MBB_Area	9	Chr2_15741680	2	15741680	4.24E-06
27-Jun	MBB_Area	11	Chr5_9034333	5	9034333	4.88E-06
27-Jun	R_Ratio_mean	68	Chr5_12388204	5	12388204	3.58E-07
27-Jun	R_Ratio_mean	69	Chr4_17021378	4	17021378	9.99E-07
27-Jun	R_Ratio_mean	70	Chr3_14897039	3	14897039	3.05E-06
27-Jun	R_Ratio_mean	71	Chr5_12284526	5	12284526	3.20E-06
27-Jun	R_Ratio_mean	45	Chr5_1919251	5	1919251	3.29E-06
27-Jun	R_Ratio_mean	46	Chr5_1919297	5	1919297	3.29E-06
27-Jun	R_Ratio_mean	72	Chr5_12223541	5	12223541	4.61E-06
27-Jun	Total_Leaf_Area	3	Chr3_15233163	3	15233163	2.47E-10
27-Jun	Total_Leaf_Area	15	Chr3_15237469	3	15237469	3.83E-07
27-Jun	Total_Leaf_Area	8	Chr3_15248941	3	15248941	6.46E-07
27-Jun	Total_Leaf_Area	11	Chr5_9034333	5	9034333	8.58E-07
27-Jun	Total_Leaf_Area	32	Chr3_15267228	3	15267228	1.24E-06
27-Jun	Total_Leaf_Area	6	Chr4_9329450	4	9329450	1.97E-06
27-Jun	Total_Leaf_Area	22	Chr1_3906151	1	3906151	2.05E-06
27-Jun	Total_Leaf_Area	50	Chr2_15897232	2	15897232	3.10E-06
27-Jun	Total_Leaf_Area	49	Chr4_7001273	4	7001273	4.08E-06
27-Jun	Total_Leaf_Area	4	Chr3_11142740	3	11142740	4.93E-06
27-Jun	Total_Leaf_Area	73	Chr4_16930178	4	16930178	4.96E-06
27-Jun	Total_Leaf_Number	74	Chr5_25787247	5	25787247	1.77E-06
28-Jun	Average_Leaf_Area	3	Chr3_15233163	3	15233163	4.80E-08
28-Jun	Average_Leaf_Area	4	Chr3_11142740	3	11142740	2.22E-06
28-Jun	Average_Leaf_Area	5	Chr5_16730989	5	16730989	3.59E-06
28-Jun	Average_Leaf_Area	8	Chr3_15248941	3	15248941	4.66E-06
28-Jun	Average_length_ori	3	Chr3_15233163	3	15233163	2.01E-07
28-Jun	Average_Length	3	Chr3_15233163	3	15233163	1.19E-07
28-Jun	Average_MBB_Area	3	Chr3_15233163	3	15233163	4.48E-09
28-Jun	Average_MBB_Area	8	Chr3_15248941	3	15248941	1.38E-06
28-Jun	Average_MBB_Area	5	Chr5_16730989	5	16730989	3.26E-06
28-Jun	Average_MBB_Area	4	Chr3_11142740	3	11142740	3.34E-06
28-Jun	Average_MBB_Area	15	Chr3_15237469	3	15237469	3.58E-06
28-Jun	Average_MBB_Area	11	Chr5_9034333	5	9034333	3.72E-06
28-Jun	Average_Perimeter_Area	60	Chr5_21475236	5	21475236	3.18E-07
28-Jun	Average_Perimeter_Area	75	Chr2_7287788	2	7287788	1.94E-06
28-Jun	Average_Perimeter	3	Chr3_15233163	3	15233163	3.02E-10
28-Jun	Average_Perimeter	60	Chr5_21475236	5	21475236	1.01E-07
28-Jun	Average_Perimeter	9	Chr2_15741680	2	15741680	4.10E-07
28-Jun	Average_Perimeter	54	Chr2_15765799	2	15765799	5.30E-07
28-Jun	Average_Perimeter	31	Chr1_1087806	1	1087806	9.70E-07
28-Jun	Average_Perimeter	50	Chr2_15897232	2	15897232	1.48E-06
28-Jun	Average_Perimeter	11	Chr5_9034333	5	9034333	2.02E-06
28-Jun	Average_Perimeter	62	Chr2_15738640	2	15738640	2.90E-06
28-Jun	Average_Perimeter	63	Chr2_15744456	2	15744456	2.90E-06
28-Jun	Average_Perimeter	64	Chr2_15753027	2	15753027	2.90E-06
28-Jun	Average_width_ori	3	Chr3_15233163	3	15233163	1.48E-06
28-Jun	Average_Width	33	Chr3_15912799	3	15912799	4.10E-06
28-Jun	B_Ratio_mean	76	Chr3_10445938	3	10445938	4.07E-06
28-Jun	B_Ratio_mean	77	Chr3_21501359	3	21501359	4.25E-06
28-Jun	G_All_mean	40	Chr5_26753974	5	26753974	1.29E-06
28-Jun	G_All_mean	78	Chr1_6886072	1	6886072	2.76E-06
28-Jun	G_Ratio_mean	79	Chr2_6621038	2	6621038	1.90E-06
28-Jun	G_Ratio_mean	40	Chr5_26753974	5	26753974	3.20E-06
28-Jun	G_Ratio_mean	80	Chr5_11393410	5	11393410	3.24E-06
28-Jun	G_Ratio_mean	81	Chr4_5631615	4	5631615	3.26E-06
28-Jun	G_Ratio_mean	82	Chr1_6697625	1	6697625	3.70E-06
28-Jun	G_Ratio_mean	78	Chr1_6886072	1	6886072	4.55E-06
28-Jun	Maximum_Leaf_Area	3	Chr3_15233163	3	15233163	1.81E-08
28-Jun	Maximum_Leaf_Area	4	Chr3_11142740	3	11142740	6.51E-07
28-Jun	Maximum_Leaf_Area	5	Chr5_16730989	5	16730989	4.12E-06
28-Jun	Maximum_Leaf_Area	11	Chr5_9034333	5	9034333	4.53E-06
28-Jun	MBB_Area	3	Chr3_15233163	3	15233163	3.07E-08
28-Jun	MBB_Area	4	Chr3_11142740	3	11142740	2.92E-06
28-Jun	MBB_Area	28	Chr2_6373812	2	6373812	4.51E-06
28-Jun	R_Ratio_mean	83	Chr5_4442909	5	4442909	7.14E-07
28-Jun	R_Ratio_mean	84	Chr5_4442872	5	4442872	1.81E-06
28-Jun	Total_Leaf_Area	3	Chr3_15233163	3	15233163	1.12E-09
28-Jun	Total_Leaf_Area	6	Chr4_9329450	4	9329450	1.01E-06
28-Jun	Total_Leaf_Area	20	Chr5_21360018	5	21360018	1.41E-06
28-Jun	Total_Leaf_Area	4	Chr3_11142740	3	11142740	1.51E-06
28-Jun	Total_Leaf_Area	15	Chr3_15237469	3	15237469	2.52E-06
28-Jun	Total_Leaf_Area	21	Chr5_21367153	5	21367153	2.77E-06
28-Jun	Total_Leaf_Area	8	Chr3_15248941	3	15248941	3.01E-06
28-Jun	Total_Leaf_Area	22	Chr1_3906151	1	3906151	3.28E-06
28-Jun	Total_Leaf_Area	33	Chr3_15912799	3	15912799	3.76E-06
28-Jun	Total_Leaf_Area	19	Chr3_8905976	3	8905976	4.00E-06
28-Jun	Total_Leaf_Number	3	Chr3_15233163	3	15233163	1.37E-06
28-Jun	Total_Leaf_Number	85	Chr5_25025786	5	25025786	3.03E-06
29-Jun	Average_Area_MBB_Area	1	Chr3_10986621	3	10986621	6.08E-07
29-Jun	Average_Area_MBB_Area	2	Chr3_10987963	3	10987963	4.59E-06
29-Jun	Average_Leaf_Area	3	Chr3_15233163	3	15233163	4.56E-08
29-Jun	Average_Leaf_Area	4	Chr3_11142740	3	11142740	2.23E-07
29-Jun	Average_Leaf_Area	5	Chr5_16730989	5	16730989	2.24E-06
29-Jun	Average_Leaf_Area	6	Chr4_9329450	4	9329450	2.94E-06
29-Jun	Average_Leaf_Area	7	Chr3_11142789	3	11142789	4.09E-06
29-Jun	Average_length_ori	3	Chr3_15233163	3	15233163	4.48E-08
29-Jun	Average_length_ori	4	Chr3_11142740	3	11142740	2.56E-06
29-Jun	Average_length_ori	5	Chr5_16730989	5	16730989	2.71E-06
29-Jun	Average_Length	3	Chr3_15233163	3	15233163	2.08E-08
29-Jun	Average_Length	8	Chr3_15248941	3	15248941	3.10E-06
29-Jun	Average_Length	4	Chr3_11142740	3	11142740	3.19E-06
29-Jun	Average_Length	9	Chr2_15741680	2	15741680	3.24E-06
29-Jun	Average_Length	5	Chr5_16730989	5	16730989	3.34E-06
29-Jun	Average_MBB_Area	3	Chr3_15233163	3	15233163	2.59E-09
29-Jun	Average_MBB_Area	4	Chr3_11142740	3	11142740	3.31E-07
29-Jun	Average_MBB_Area	7	Chr3_11142789	3	11142789	1.44E-06
29-Jun	Average_MBB_Area	5	Chr5_16730989	5	16730989	1.50E-06
29-Jun	Average_MBB_Area	10	Chr3_14125959	3	14125959	2.32E-06
29-Jun	Average_MBB_Area	6	Chr4_9329450	4	9329450	2.48E-06
29-Jun	Average_MBB_Area	8	Chr3_15248941	3	15248941	2.72E-06
29-Jun	Average_MBB_Area	11	Chr5_9034333	5	9034333	3.70E-06
29-Jun	Average_Perimeter_Area	12	Chr3_5489894	3	5489894	6.54E-07
29-Jun	Average_Perimeter_Area	13	Chr3_9824762	3	9824762	4.47E-06
29-Jun	Average_Perimeter_Area	14	Chr5_24849785	5	24849785	4.95E-06
29-Jun	Average_Perimeter	3	Chr3_15233163	3	15233163	1.65E-09
29-Jun	Average_Perimeter	10	Chr3_14125959	3	14125959	6.88E-07
29-Jun	Average_Perimeter	11	Chr5_9034333	5	9034333	1.42E-06
29-Jun	Average_Perimeter	9	Chr2_15741680	2	15741680	2.27E-06
29-Jun	Average_Perimeter	4	Chr3_11142740	3	11142740	2.87E-06
29-Jun	Average_Perimeter	15	Chr3_15237469	3	15237469	3.47E-06
29-Jun	Average_Perimeter	16	Chr3_22797854	3	22797854	4.29E-06
29-Jun	Average_Perimeter	6	Chr4_9329450	4	9329450	4.33E-06
29-Jun	Average_width_ori	3	Chr3_15233163	3	15233163	5.13E-07
29-Jun	Average_width_ori	8	Chr3_15248941	3	15248941	2.88E-06
29-Jun	Average_width_ori	10	Chr3_14125959	3	14125959	3.11E-06
29-Jun	Average_width_ori	4	Chr3_11142740	3	11142740	4.18E-06
29-Jun	Average_width_ori	6	Chr4_9329450	4	9329450	4.31E-06
29-Jun	Average_width_ori	5	Chr5_16730989	5	16730989	4.42E-06
29-Jun	Average_Width	17	Chr5_8234164	5	8234164	2.49E-06
29-Jun	G_Ratio_mean	18	Chr1_22195550	1	22195550	4.62E-06
29-Jun	Maximum_Leaf_Area	3	Chr3_15233163	3	15233163	4.38E-09
29-Jun	Maximum_Leaf_Area	4	Chr3_11142740	3	11142740	2.76E-07
29-Jun	Maximum_Leaf_Area	5	Chr5_16730989	5	16730989	1.42E-06
29-Jun	Maximum_Leaf_Area	11	Chr5_9034333	5	9034333	3.04E-06
29-Jun	Maximum_Leaf_Area	7	Chr3_11142789	3	11142789	3.87E-06
29-Jun	Maximum_Leaf_Area	6	Chr4_9329450	4	9329450	3.87E-06
29-Jun	MBB_Area	3	Chr3_15233163	3	15233163	1.44E-09
29-Jun	MBB_Area	4	Chr3_11142740	3	11142740	3.17E-07
29-Jun	MBB_Area	11	Chr5_9034333	5	9034333	9.61E-07
29-Jun	MBB_Area	5	Chr5_16730989	5	16730989	1.45E-06
29-Jun	MBB_Area	7	Chr3_11142789	3	11142789	1.64E-06
29-Jun	MBB_Area	8	Chr3_15248941	3	15248941	2.78E-06
29-Jun	MBB_Area	15	Chr3_15237469	3	15237469	3.67E-06
29-Jun	MBB_Area	10	Chr3_14125959	3	14125959	4.28E-06
29-Jun	Total_Leaf_Area	3	Chr3_15233163	3	15233163	1.36E-09
29-Jun	Total_Leaf_Area	4	Chr3_11142740	3	11142740	4.91E-07
29-Jun	Total_Leaf_Area	19	Chr3_8905976	3	8905976	7.79E-07
29-Jun	Total_Leaf_Area	6	Chr4_9329450	4	9329450	1.05E-06
29-Jun	Total_Leaf_Area	20	Chr5_21360018	5	21360018	1.12E-06
29-Jun	Total_Leaf_Area	21	Chr5_21367153	5	21367153	1.78E-06
29-Jun	Total_Leaf_Area	5	Chr5_16730989	5	16730989	2.33E-06
29-Jun	Total_Leaf_Area	15	Chr3_15237469	3	15237469	3.40E-06
29-Jun	Total_Leaf_Area	8	Chr3_15248941	3	15248941	3.57E-06
29-Jun	Total_Leaf_Area	22	Chr1_3906151	1	3906151	3.70E-06
29-Jun	Total_Leaf_Area	23	Chr5_21352571	5	21352571	4.41E-06
29-Jun	Total_Leaf_Number	19	Chr3_8905976	3	8905976	2.17E-09
29-Jun	Total_Leaf_Number	24	Chr5_1033636	5	1033636	1.33E-07
30-Jun	Average_Area_MBB_Area	86	Chr4_4824060	4	4824060	4.34E-06
30-Jun	Average_Area_MBB_Area	87	Chr5_8589345	5	8589345	4.98E-06
30-Jun	Average_Leaf_Area	6	Chr4_9329450	4	9329450	4.81E-06
30-Jun	Average_length_ori	88	Chr4_14196602	4	14196602	4.01E-06
30-Jun	Average_Length	88	Chr4_14196602	4	14196602	3.99E-06
30-Jun	Average_MBB_Area	6	Chr4_9329450	4	9329450	2.85E-06
30-Jun	Average_Perimeter_Area	89	Chr1_22617541	1	22617541	2.45E-06
30-Jun	Average_Perimeter	6	Chr4_9329450	4	9329450	1.59E-06
30-Jun	Average_Roundness	90	Chr1_13521118	1	13521118	2.99E-07
30-Jun	Average_width_ori	88	Chr4_14196602	4	14196602	2.38E-06
30-Jun	Average_Width	88	Chr4_14196602	4	14196602	2.87E-06
30-Jun	B_Ratio_mean	91	Chr3_21614671	3	21614671	1.82E-06
30-Jun	G_All_mean	92	Chr3_8798336	3	8798336	2.22E-06
30-Jun	G_Ratio_mean	93	Chr3_1479369	3	1479369	1.62E-07
30-Jun	G_Ratio_mean	94	Chr2_9918041	2	9918041	9.82E-07
30-Jun	Maximum_Leaf_Area	95	Chr2_5291650	2	5291650	3.50E-06
30-Jun	MBB_Area	95	Chr2_5291650	2	5291650	3.27E-06
30-Jun	MBB_Area	6	Chr4_9329450	4	9329450	4.26E-06
30-Jun	R_Ratio_mean	96	Chr5_24776986	5	24776986	1.12E-06
30-Jun	Total_Leaf_Area	6	Chr4_9329450	4	9329450	2.94E-06
30-Jun	Total_Leaf_Number	97	Chr4_6222251	4	6222251	9.89E-07
30-Jun	Total_Leaf_Number	98	Chr3_1974251	3	1974251	2.49E-06
30-Jun	Total_Leaf_Number	99	Chr3_1974928	3	1974928	2.49E-06
30-Jun	Total_Leaf_Number	100	Chr3_1974493	3	1974493	2.68E-06
30-Jun	Total_Leaf_Number	101	Chr3_1974830	3	1974830	3.66E-06
30-Jun	Total_Leaf_Number	102	Chr3_1975287	3	1975287	3.67E-06
30-Jun	Total_Leaf_Number	86	Chr4_4824060	4	4824060	4.78E-06
7-Jan	Average_Area_MBB_Area	103	Chr1_26183384	1	26183384	9.61E-08
7-Jan	Average_Area_MBB_Area	86	Chr4_4824060	4	4824060	1.21E-07
7-Jan	Average_Area_MBB_Area	104	Chr2_13448135	2	13448135	1.92E-06
7-Jan	Average_Area_MBB_Area	105	Chr1_22825519	1	22825519	3.10E-06
7-Jan	Average_length_ori	31	Chr1_1087806	1	1087806	2.17E-06
7-Jan	Average_Length	31	Chr1_1087806	1	1087806	1.90E-06
7-Jan	Average_Length	106	Chr1_1095001	1	1095001	3.12E-06
7-Jan	Average_MBB_Area	31	Chr1_1087806	1	1087806	6.15E-07
7-Jan	Average_MBB_Area	3	Chr3_15233163	3	15233163	2.68E-06
7-Jan	Average_MBB_Area	106	Chr1_1095001	1	1095001	3.91E-06
7-Jan	Average_Perimeter_Area	107	Chr1_21937737	1	21937737	1.15E-07
7-Jan	Average_Perimeter_Area	108	Chr2_16616952	2	16616952	9.98E-07
7-Jan	Average_Perimeter_Area	109	Chr2_7064411	2	7064411	1.86E-06
7-Jan	Average_Perimeter	110	Chr2_13867878	2	13867878	1.05E-07
7-Jan	Average_Perimeter	31	Chr1_1087806	1	1087806	6.29E-07
7-Jan	Average_Perimeter	106	Chr1_1095001	1	1095001	2.41E-06
7-Jan	Average_Perimeter	3	Chr3_15233163	3	15233163	2.63E-06
7-Jan	Average_Roundness	111	Chr2_16126996	2	16126996	2.12E-06
7-Jan	Average_Roundness	110	Chr2_13867878	2	13867878	3.36E-06
7-Jan	Average_Roundness	112	Chr4_18190518	4	18190518	3.41E-06
7-Jan	Average_width_ori	31	Chr1_1087806	1	1087806	7.93E-07
7-Jan	Average_Width	31	Chr1_1087806	1	1087806	3.54E-06
7-Jan	B_Ratio_mean	113	Chr2_17789141	2	17789141	1.28E-06
7-Jan	G_All_mean	114	Chr4_5815787	4	5815787	3.17E-06
7-Jan	G_Ratio_mean	114	Chr4_5815787	4	5815787	9.61E-08
7-Jan	G_Ratio_mean	93	Chr3_1479369	3	1479369	2.45E-07
7-Jan	Maximum_Leaf_Area	3	Chr3_15233163	3	15233163	3.42E-06
7-Jan	MBB_Area	31	Chr1_1087806	1	1087806	6.75E-07
7-Jan	MBB_Area	3	Chr3_15233163	3	15233163	1.46E-06
7-Jan	MBB_Area	6	Chr4_9329450	4	9329450	4.75E-06
7-Jan	R_Ratio_mean	115	Chr4_2817901	4	2817901	4.25E-06
7-Jan	Total_Leaf_Number	100	Chr3_1974493	3	1974493	2.32E-07
7-Jan	Total_Leaf_Number	116	Chr4_9479331	4	9479331	4.52E-07
7-Jan	Total_Leaf_Number	86	Chr4_4824060	4	4824060	9.94E-07
7-Jan	Total_Leaf_Number	98	Chr3_1974251	3	1974251	1.33E-06
7-Jan	Total_Leaf_Number	99	Chr3_1974928	3	1974928	1.33E-06
7-Jan	Total_Leaf_Number	101	Chr3_1974830	3	1974830	1.69E-06
7-Jan	Total_Leaf_Number	117	Chr3_1973455	3	1973455	3.51E-06
7-Feb	Average_Area_MBB_Area	118	Chr2_10262743	2	10262743	1.58E-06
7-Feb	Average_Area_MBB_Area	119	Chr5_661299	5	661299	2.77E-06
7-Feb	Average_Perimeter_Area	120	Chr1_16729471	1	16729471	1.25E-06
7-Feb	Average_Perimeter_Area	121	Chr2_11668845	2	11668845	2.58E-06
7-Feb	Average_Roundness	122	Chr4_2731019	4	2731019	4.23E-06
7-Feb	G_All_mean	123	Chr3_20055534	3	20055534	5.46E-07
7-Feb	G_All_mean	114	Chr4_5815787	4	5815787	1.95E-06
7-Feb	G_All_mean	124	Chr4_5827384	4	5827384	3.76E-06
7-Feb	G_Ratio_mean	114	Chr4_5815787	4	5815787	1.08E-06
7-Feb	G_Ratio_mean	93	Chr3_1479369	3	1479369	3.07E-06
7-Feb	G_Ratio_mean	124	Chr4_5827384	4	5827384	4.59E-06
7-Feb	Total_Leaf_Number	98	Chr3_1974251	3	1974251	2.95E-07
7-Feb	Total_Leaf_Number	99	Chr3_1974928	3	1974928	2.95E-07
7-Feb	Total_Leaf_Number	100	Chr3_1974493	3	1974493	4.22E-07
7-Feb	Total_Leaf_Number	125	Chr3_1973568	3	1973568	9.32E-07
7-Feb	Total_Leaf_Number	126	Chr3_1973910	3	1973910	9.32E-07
7-Feb	Total_Leaf_Number	117	Chr3_1973455	3	1973455	9.82E-07
7-Feb	Total_Leaf_Number	127	Chr3_1975575	3	1975575	2.57E-06
7-Feb	Total_Leaf_Number	101	Chr3_1974830	3	1974830	2.75E-06
7-Feb	Total_Leaf_Number	128	Chr1_28248394	1	28248394	2.77E-06
7-Feb	Total_Leaf_Number	102	Chr3_1975287	3	1975287	2.98E-06
7-May	Average_Area_MBB_Area	129	Chr5_19536231	5	19536231	2.29E-07
7-May	Average_Leaf_Area	130	Chr1_19652039	1	19652039	2.34E-06
7-May	Average_length_ori	5	Chr5_16730989	5	16730989	4.70E-06
7-May	Average_Length	5	Chr5_16730989	5	16730989	4.92E-06
7-May	Average_MBB_Area	5	Chr5_16730989	5	16730989	3.47E-06
7-May	Average_Perimeter_Area	131	Chr2_15909840	2	15909840	1.26E-06
7-May	Average_Perimeter_Area	132	Chr2_15910686	2	15910686	1.26E-06
7-May	Average_Perimeter_Area	133	Chr2_15913405	2	15913405	1.26E-06
7-May	Average_Perimeter_Area	134	Chr2_15923036	2	15923036	1.26E-06
7-May	Average_Perimeter_Area	135	Chr2_15929944	2	15929944	1.26E-06
7-May	Average_Perimeter_Area	136	Chr2_15914431	2	15914431	1.71E-06
7-May	Average_Perimeter_Area	137	Chr2_15911591	2	15911591	3.85E-06
7-May	Average_Perimeter	5	Chr5_16730989	5	16730989	2.07E-06
7-May	Average_Roundness	138	Chr4_8723681	4	8723681	4.94E-06
7-May	Average_width_ori	97	Chr4_6222251	4	6222251	4.46E-06
7-May	Average_Width	97	Chr4_6222251	4	6222251	5.11E-07
7-May	Average_Width	139	Chr4_13980557	4	13980557	4.54E-06
7-May	Average_Width	130	Chr1_19652039	1	19652039	4.95E-06
7-May	B_Ratio_mean	140	Chr5_7377124	5	7377124	4.40E-08
7-May	B_Ratio_mean	141	Chr5_7376009	5	7376009	1.93E-07
7-May	B_Ratio_mean	142	Chr5_7377864	5	7377864	1.93E-07
7-May	B_Ratio_mean	143	Chr5_7377245	5	7377245	2.10E-07
7-May	B_Ratio_mean	144	Chr1_8941911	1	8941911	4.95E-07
7-May	B_Ratio_mean	145	Chr5_7377981	5	7377981	1.16E-06
7-May	B_Ratio_mean	146	Chr5_7375930	5	7375930	2.72E-06
7-May	G_All_mean	147	Chr5_21353480	5	21353480	8.29E-07
7-May	G_All_mean	23	Chr5_21352571	5	21352571	8.98E-07
7-May	G_All_mean	148	Chr5_21346874	5	21346874	9.68E-07
7-May	G_All_mean	149	Chr5_23933496	5	23933496	1.40E-06
7-May	G_All_mean	21	Chr5_21367153	5	21367153	1.70E-06
7-May	G_All_mean	3	Chr3_15233163	3	15233163	1.94E-06
7-May	G_All_mean	20	Chr5_21360018	5	21360018	3.62E-06
7-May	G_All_mean	150	Chr1_893077	1	893077	4.63E-06
7-May	G_Ratio_mean	151	Chr1_3911676	1	3911676	9.68E-07
7-May	G_Ratio_mean	149	Chr5_23933496	5	23933496	3.86E-06
7-May	G_Ratio_mean	152	Chr3_7638611	3	7638611	4.56E-06
7-May	Maximum_Leaf_Area	130	Chr1_19652039	1	19652039	4.77E-06
7-May	R_Ratio_mean	153	Chr1_17990301	1	17990301	9.20E-07
7-May	R_Ratio_mean	154	Chr1_18024335	1	18024335	4.14E-06
7-May	Total_Leaf_Area	155	Chr1_1387686	1	1387686	3.20E-06
7-May	Total_Leaf_Number	156	Chr5_152976	5	152976	1.67E-06
7-May	Total_Leaf_Number	157	Chr5_155509	5	155509	1.67E-06
7-May	Total_Leaf_Number	158	Chr5_1033304	5	1033304	1.79E-06
7-May	Total_Leaf_Number	24	Chr5_1033636	5	1033636	2.07E-06
7-May	Total_Leaf_Number	159	Chr5_1035070	5	1035070	3.87E-06
7-May	Total_Leaf_Number	160	Chr5_1034673	5	1034673	4.12E-06
7-May	Total_Leaf_Number	161	Chr5_1031360	5	1031360	4.50E-06
7-May	Total_Leaf_Number	162	Chr5_1032088	5	1032088	4.50E-06
7-Jun	Average_Area_MBB_Area	129	Chr5_19536231	5	19536231	1.16E-07
7-Jun	Average_Area_MBB_Area	163	Chr5_6586217	5	6586217	2.20E-07
7-Jun	Average_Area_MBB_Area	164	Chr1_3996371	1	3996371	2.90E-06
7-Jun	Average_Area_MBB_Area	165	Chr1_11433874	1	11433874	3.84E-06
7-Jun	Average_Area_MBB_Area	166	Chr2_9950168	2	9950168	4.53E-06
7-Jun	Average_Area_MBB_Area	167	Chr3_9245647	3	9245647	4.81E-06
7-Jun	Average_length_ori	97	Chr4_6222251	4	6222251	4.66E-06
7-Jun	Average_Perimeter_Area	168	Chr3_16916973	3	16916973	7.81E-08
7-Jun	Average_Perimeter_Area	169	Chr1_26309670	1	26309670	7.11E-07
7-Jun	Average_Perimeter	170	Chr4_16893183	4	16893183	3.78E-06
7-Jun	Average_Perimeter	171	Chr4_16894062	4	16894062	4.13E-06
7-Jun	Average_Perimeter	172	Chr3_17438319	3	17438319	4.28E-06
7-Jun	Average_Roundness	168	Chr3_16916973	3	16916973	3.39E-07
7-Jun	Average_Roundness	172	Chr3_17438319	3	17438319	2.88E-06
7-Jun	Average_width_ori	97	Chr4_6222251	4	6222251	1.11E-06
7-Jun	Average_Width	97	Chr4_6222251	4	6222251	1.08E-07
7-Jun	G_All_mean	21	Chr5_21367153	5	21367153	7.83E-07
7-Jun	G_All_mean	23	Chr5_21352571	5	21352571	1.12E-06
7-Jun	G_All_mean	147	Chr5_21353480	5	21353480	1.19E-06
7-Jun	G_All_mean	148	Chr5_21346874	5	21346874	1.29E-06
7-Jun	G_All_mean	173	Chr5_21292850	5	21292850	1.87E-06
7-Jun	G_All_mean	174	Chr5_25088550	5	25088550	4.52E-06
7-Jun	G_Ratio_mean	175	Chr1_7384993	1	7384993	2.09E-06
7-Jun	G_Ratio_mean	176	Chr5_21295013	5	21295013	4.72E-06
7-Jun	G_Ratio_mean	177	Chr5_17612157	5	17612157	4.93E-06
7-Jun	Maximum_Leaf_Area	178	Chr1_11001746	1	11001746	1.71E-06
7-Jun	MBB_Area	178	Chr1_11001746	1	11001746	3.87E-06
7-Jun	MBB_Area	179	Chr5_14818783	5	14818783	4.45E-06
7-Jun	MBB_Area	180	Chr5_20999372	5	20999372	4.53E-06
7-Jun	R_Ratio_mean	181	Chr1_11584667	1	11584667	2.25E-06
7-Jun	R_Ratio_mean	174	Chr5_25088550	5	25088550	3.54E-06
7-Jun	Total_Leaf_Area	19	Chr3_8905976	3	8905976	2.53E-06
7-Jun	Total_Leaf_Number	24	Chr5_1033636	5	1033636	6.49E-07
7-Jun	Total_Leaf_Number	182	Chr4_216620	4	216620	3.52E-06
7-Jun	Total_Leaf_Number	158	Chr5_1033304	5	1033304	3.95E-06
7-Jun	Total_Leaf_Number	183	Chr3_8356637	3	8356637	4.97E-06
7-Aug	Average_Area_MBB_Area	184	Chr1_28205862	1	28205862	2.07E-06
7-Aug	Average_Area_MBB_Area	185	Chr4_7535553	4	7535553	2.73E-06
7-Aug	Average_Leaf_Area	186	Chr4_10083466	4	10083466	1.82E-08
7-Aug	Average_Leaf_Area	187	Chr1_19590193	1	19590193	5.91E-07
7-Aug	Average_Leaf_Area	188	Chr5_1314533	5	1314533	1.28E-06
7-Aug	Average_Leaf_Area	189	Chr5_24004796	5	24004796	2.08E-06
7-Aug	Average_Leaf_Area	190	Chr1_10863797	1	10863797	3.70E-06
7-Aug	Average_Leaf_Area	191	Chr5_24003832	5	24003832	4.09E-06
7-Aug	Average_Leaf_Area	192	Chr3_9755254	3	9755254	4.21E-06
7-Aug	Average_Leaf_Area	193	Chr1_11136259	1	11136259	4.43E-06
7-Aug	Average_length_ori	187	Chr1_19590193	1	19590193	3.04E-06
7-Aug	Average_length_ori	186	Chr4_10083466	4	10083466	3.28E-06
7-Aug	Average_Length	187	Chr1_19590193	1	19590193	2.20E-06
7-Aug	Average_Length	186	Chr4_10083466	4	10083466	2.22E-06
7-Aug	Average_Length	188	Chr5_1314533	5	1314533	3.77E-06
7-Aug	Average_MBB_Area	186	Chr4_10083466	4	10083466	2.05E-08
7-Aug	Average_MBB_Area	187	Chr1_19590193	1	19590193	4.24E-07
7-Aug	Average_MBB_Area	188	Chr5_1314533	5	1314533	1.76E-06
7-Aug	Average_MBB_Area	194	Chr5_15303397	5	15303397	4.92E-06
7-Aug	Average_Perimeter	186	Chr4_10083466	4	10083466	2.19E-08
7-Aug	Average_Perimeter	194	Chr5_15303397	5	15303397	3.40E-07
7-Aug	Average_width_ori	186	Chr4_10083466	4	10083466	1.13E-07
7-Aug	Average_Width	189	Chr5_24004796	5	24004796	4.28E-06
7-Aug	Average_Width	186	Chr4_10083466	4	10083466	4.60E-06
7-Aug	B_Ratio_mean	195	Chr4_5298146	4	5298146	6.50E-08
7-Aug	B_Ratio_mean	196	Chr5_7516758	5	7516758	1.92E-06
7-Aug	B_Ratio_mean	197	Chr5_7517488	5	7517488	3.90E-06
7-Aug	G_Ratio_mean	198	Chr2_13576588	2	13576588	4.35E-07
7-Aug	G_Ratio_mean	199	Chr2_13574824	2	13574824	3.43E-06
7-Aug	Maximum_Leaf_Area	186	Chr4_10083466	4	10083466	3.10E-08
7-Aug	Maximum_Leaf_Area	187	Chr1_19590193	1	19590193	1.26E-07
7-Aug	Maximum_Leaf_Area	189	Chr5_24004796	5	24004796	5.83E-07
7-Aug	Maximum_Leaf_Area	191	Chr5_24003832	5	24003832	1.09E-06
7-Aug	Maximum_Leaf_Area	188	Chr5_1314533	5	1314533	1.89E-06
7-Aug	Maximum_Leaf_Area	194	Chr5_15303397	5	15303397	3.33E-06
7-Aug	MBB_Area	186	Chr4_10083466	4	10083466	7.12E-08
7-Aug	MBB_Area	187	Chr1_19590193	1	19590193	2.32E-07
7-Aug	MBB_Area	194	Chr5_15303397	5	15303397	7.53E-07
7-Aug	MBB_Area	200	Chr2_4143780	2	4143780	1.91E-06
7-Aug	MBB_Area	189	Chr5_24004796	5	24004796	2.44E-06
7-Aug	MBB_Area	191	Chr5_24003832	5	24003832	3.09E-06
7-Aug	MBB_Area	201	Chr2_7046956	2	7046956	4.71E-06
7-Aug	Total_Leaf_Area	186	Chr4_10083466	4	10083466	7.14E-09
7-Aug	Total_Leaf_Area	187	Chr1_19590193	1	19590193	5.26E-07
7-Aug	Total_Leaf_Area	193	Chr1_11136259	1	11136259	1.32E-06
7-Aug	Total_Leaf_Area	188	Chr5_1314533	5	1314533	1.46E-06
7-Aug	Total_Leaf_Area	191	Chr5_24003832	5	24003832	3.06E-06
7-Aug	Total_Leaf_Area	194	Chr5_15303397	5	15303397	3.26E-06
7-Aug	Total_Leaf_Area	202	Chr3_14940468	3	14940468	4.14E-06
7-Aug	Total_Leaf_Area	203	Chr1_21587310	1	21587310	4.56E-06
7-Nov	Average_Area_MBB_Area	204	Chr5_6581600	5	6581600	4.75E-06
7-Nov	Average_Leaf_Area	154	Chr1_18024335	1	18024335	3.88E-07
7-Nov	Average_Leaf_Area	205	Chr1_18517115	1	18517115	5.95E-07
7-Nov	Average_Leaf_Area	206	Chr1_6772721	1	6772721	9.11E-07
7-Nov	Average_Leaf_Area	207	Chr1_6772532	1	6772532	1.01E-06
7-Nov	Average_Leaf_Area	208	Chr5_8416809	5	8416809	1.52E-06
7-Nov	Average_Leaf_Area	209	Chr1_17919551	1	17919551	2.32E-06
7-Nov	Average_Leaf_Area	210	Chr1_17966610	1	17966610	4.51E-06
7-Nov	Average_Leaf_Area	211	Chr1_17981085	1	17981085	4.51E-06
7-Nov	Average_Leaf_Area	212	Chr1_17996095	1	17996095	4.51E-06
7-Nov	Average_length_ori	154	Chr1_18024335	1	18024335	3.00E-08
7-Nov	Average_length_ori	209	Chr1_17919551	1	17919551	4.89E-07
7-Nov	Average_length_ori	213	Chr1_11360051	1	11360051	8.45E-07
7-Nov	Average_length_ori	210	Chr1_17966610	1	17966610	9.53E-07
7-Nov	Average_length_ori	211	Chr1_17981085	1	17981085	9.53E-07
7-Nov	Average_length_ori	212	Chr1_17996095	1	17996095	9.53E-07
7-Nov	Average_length_ori	214	Chr4_10118261	4	10118261	1.23E-06
7-Nov	Average_length_ori	215	Chr1_7082935	1	7082935	2.14E-06
7-Nov	Average_length_ori	216	Chr5_22110795	5	22110795	3.08E-06
7-Nov	Average_length_ori	217	Chr1_7105131	1	7105131	3.57E-06
7-Nov	Average_Length	154	Chr1_18024335	1	18024335	7.41E-08
7-Nov	Average_Length	213	Chr1_11360051	1	11360051	4.50E-07
7-Nov	Average_Length	209	Chr1_17919551	1	17919551	6.87E-07
7-Nov	Average_Length	214	Chr4_10118261	4	10118261	1.93E-06
7-Nov	Average_Length	210	Chr1_17966610	1	17966610	2.12E-06
7-Nov	Average_Length	211	Chr1_17981085	1	17981085	2.12E-06
7-Nov	Average_Length	212	Chr1_17996095	1	17996095	2.12E-06
7-Nov	Average_Length	215	Chr1_7082935	1	7082935	2.17E-06
7-Nov	Average_Length	216	Chr5_22110795	5	22110795	2.55E-06
7-Nov	Average_Length	217	Chr1_7105131	1	7105131	2.83E-06
7-Nov	Average_Length	218	Chr1_11360467	1	11360467	4.17E-06
7-Nov	Average_Length	219	Chr1_17294943	1	17294943	4.58E-06
7-Nov	Average_MBB_Area	154	Chr1_18024335	1	18024335	5.51E-07
7-Nov	Average_MBB_Area	205	Chr1_18517115	1	18517115	1.65E-06
7-Nov	Average_MBB_Area	208	Chr5_8416809	5	8416809	1.71E-06
7-Nov	Average_MBB_Area	209	Chr1_17919551	1	17919551	1.75E-06
7-Nov	Average_MBB_Area	215	Chr1_7082935	1	7082935	1.86E-06
7-Nov	Average_MBB_Area	206	Chr1_6772721	1	6772721	2.72E-06
7-Nov	Average_MBB_Area	220	Chr1_7106436	1	7106436	2.99E-06
7-Nov	Average_MBB_Area	207	Chr1_6772532	1	6772532	3.25E-06
7-Nov	Average_Perimeter_Area	221	Chr1_22428102	1	22428102	3.83E-06
7-Nov	Average_Roundness	222	Chr1_23753262	1	23753262	4.73E-06
7-Nov	Average_width_ori	154	Chr1_18024335	1	18024335	7.63E-09
7-Nov	Average_width_ori	210	Chr1_17966610	1	17966610	1.93E-07
7-Nov	Average_width_ori	211	Chr1_17981085	1	17981085	1.93E-07
7-Nov	Average_width_ori	212	Chr1_17996095	1	17996095	1.93E-07
7-Nov	Average_width_ori	205	Chr1_18517115	1	18517115	2.34E-07
7-Nov	Average_width_ori	209	Chr1_17919551	1	17919551	4.22E-07
7-Nov	Average_width_ori	223	Chr1_18105886	1	18105886	1.26E-06
7-Nov	Average_width_ori	206	Chr1_6772721	1	6772721	1.35E-06
7-Nov	Average_width_ori	214	Chr4_10118261	4	10118261	1.56E-06
7-Nov	Average_width_ori	215	Chr1_7082935	1	7082935	1.84E-06
7-Nov	Average_width_ori	207	Chr1_6772532	1	6772532	1.88E-06
7-Nov	Average_width_ori	224	Chr1_18024120	1	18024120	1.94E-06
7-Nov	Average_width_ori	225	Chr1_18513850	1	18513850	2.05E-06
7-Nov	Average_width_ori	216	Chr5_22110795	5	22110795	2.98E-06
7-Nov	Average_width_ori	226	Chr1_11251639	1	11251639	3.72E-06
7-Nov	Average_width_ori	227	Chr3_837242	3	837242	3.93E-06
7-Nov	Average_width_ori	219	Chr1_17294943	1	17294943	4.18E-06
7-Nov	Average_width_ori	228	Chr1_11251978	1	11251978	4.30E-06
7-Nov	Average_width_ori	229	Chr1_11327850	1	11327850	4.35E-06
7-Nov	Average_width_ori	153	Chr1_17990301	1	17990301	4.95E-06
7-Nov	Average_Width	205	Chr1_18517115	1	18517115	1.06E-08
7-Nov	Average_Width	154	Chr1_18024335	1	18024335	1.50E-08
7-Nov	Average_Width	227	Chr3_837242	3	837242	1.27E-07
7-Nov	Average_Width	225	Chr1_18513850	1	18513850	1.88E-07
7-Nov	Average_Width	210	Chr1_17966610	1	17966610	4.41E-07
7-Nov	Average_Width	211	Chr1_17981085	1	17981085	4.41E-07
7-Nov	Average_Width	212	Chr1_17996095	1	17996095	4.41E-07
7-Nov	Average_Width	223	Chr1_18105886	1	18105886	5.70E-07
7-Nov	Average_Width	230	Chr1_23725767	1	23725767	7.46E-07
7-Nov	Average_Width	207	Chr1_6772532	1	6772532	1.57E-06
7-Nov	Average_Width	231	Chr1_17785498	1	17785498	1.83E-06
7-Nov	Average_Width	209	Chr1_17919551	1	17919551	2.56E-06
7-Nov	Average_Width	206	Chr1_6772721	1	6772721	2.69E-06
7-Nov	Average_Width	232	Chr1_11100210	1	11100210	2.71E-06
7-Nov	Average_Width	224	Chr1_18024120	1	18024120	2.99E-06
7-Nov	Average_Width	228	Chr1_11251978	1	11251978	4.14E-06
7-Nov	Average_Width	153	Chr1_17990301	1	17990301	4.15E-06
7-Nov	Average_Width	233	Chr5_18767155	5	18767155	4.55E-06
7-Nov	B_Ratio_mean	234	Chr2_11329602	2	11329602	2.92E-06
7-Nov	B_Ratio_mean	235	Chr4_2806868	4	2806868	3.45E-06
7-Nov	G_All_mean	236	Chr4_9475890	4	9475890	2.51E-06
7-Nov	G_All_mean	237	Chr3_19808347	3	19808347	3.22E-06
7-Nov	G_Ratio_mean	175	Chr1_7384993	1	7384993	5.74E-07
7-Nov	G_Ratio_mean	238	Chr2_941272	2	941272	3.26E-06
7-Nov	G_Ratio_mean	237	Chr3_19808347	3	19808347	3.44E-06
7-Nov	G_Ratio_mean	239	Chr3_19807418	3	19807418	4.86E-06
7-Nov	Maximum_Leaf_Area	208	Chr5_8416809	5	8416809	1.31E-07
7-Nov	Maximum_Leaf_Area	154	Chr1_18024335	1	18024335	1.87E-06
7-Nov	Maximum_Leaf_Area	215	Chr1_7082935	1	7082935	4.20E-06
7-Nov	Maximum_Leaf_Area	240	Chr5_914425	5	914425	4.86E-06
7-Nov	MBB_Area	208	Chr5_8416809	5	8416809	3.78E-07
7-Nov	MBB_Area	215	Chr1_7082935	1	7082935	1.45E-06
7-Nov	MBB_Area	154	Chr1_18024335	1	18024335	3.23E-06
7-Nov	MBB_Area	206	Chr1_6772721	1	6772721	4.08E-06
7-Nov	MBB_Area	220	Chr1_7106436	1	7106436	4.79E-06
7-Nov	R_Ratio_mean	241	Chr5_425946	5	425946	1.79E-06
7-Nov	Total_Leaf_Area	215	Chr1_7082935	1	7082935	1.87E-06
7-Nov	Total_Leaf_Area	208	Chr5_8416809	5	8416809	4.81E-06
7-Nov	Total_Leaf_Area	242	Chr1_13148221	1	13148221	4.87E-06
7-Dec	Average_Area_MBB_Area	243	Chr4_568179	4	568179	9.32E-07
7-Dec	Average_Area_MBB_Area	244	Chr1_8144068	1	8144068	1.72E-06
7-Dec	Average_Leaf_Area	154	Chr1_18024335	1	18024335	8.00E-08
7-Dec	Average_Leaf_Area	210	Chr1_17966610	1	17966610	6.43E-07
7-Dec	Average_Leaf_Area	211	Chr1_17981085	1	17981085	6.43E-07
7-Dec	Average_Leaf_Area	212	Chr1_17996095	1	17996095	6.43E-07
7-Dec	Average_Leaf_Area	209	Chr1_17919551	1	17919551	1.17E-06
7-Dec	Average_Leaf_Area	205	Chr1_18517115	1	18517115	1.41E-06
7-Dec	Average_Leaf_Area	207	Chr1_6772532	1	6772532	2.16E-06
7-Dec	Average_Leaf_Area	206	Chr1_6772721	1	6772721	2.29E-06
7-Dec	Average_Leaf_Area	223	Chr1_18105886	1	18105886	2.72E-06
7-Dec	Average_Leaf_Area	245	Chr5_10720534	5	10720534	3.88E-06
7-Dec	Average_Leaf_Area	208	Chr5_8416809	5	8416809	3.92E-06
7-Dec	Average_Leaf_Area	224	Chr1_18024120	1	18024120	4.95E-06
7-Dec	Average_length_ori	154	Chr1_18024335	1	18024335	6.28E-09
7-Dec	Average_length_ori	210	Chr1_17966610	1	17966610	6.43E-08
7-Dec	Average_length_ori	211	Chr1_17981085	1	17981085	6.43E-08
7-Dec	Average_length_ori	212	Chr1_17996095	1	17996095	6.43E-08
7-Dec	Average_length_ori	209	Chr1_17919551	1	17919551	1.33E-07
7-Dec	Average_length_ori	223	Chr1_18105886	1	18105886	1.34E-06
7-Dec	Average_length_ori	216	Chr5_22110795	5	22110795	1.41E-06
7-Dec	Average_length_ori	215	Chr1_7082935	1	7082935	1.45E-06
7-Dec	Average_length_ori	224	Chr1_18024120	1	18024120	1.87E-06
7-Dec	Average_length_ori	213	Chr1_11360051	1	11360051	2.14E-06
7-Dec	Average_length_ori	219	Chr1_17294943	1	17294943	2.16E-06
7-Dec	Average_length_ori	220	Chr1_7106436	1	7106436	2.20E-06
7-Dec	Average_length_ori	246	Chr1_17896709	1	17896709	2.79E-06
7-Dec	Average_length_ori	247	Chr1_17899482	1	17899482	2.79E-06
7-Dec	Average_length_ori	248	Chr1_17916387	1	17916387	2.79E-06
7-Dec	Average_length_ori	249	Chr5_22106518	5	22106518	3.57E-06
7-Dec	Average_Length	154	Chr1_18024335	1	18024335	1.45E-08
7-Dec	Average_Length	210	Chr1_17966610	1	17966610	1.44E-07
7-Dec	Average_Length	211	Chr1_17981085	1	17981085	1.44E-07
7-Dec	Average_Length	212	Chr1_17996095	1	17996095	1.44E-07
7-Dec	Average_Length	209	Chr1_17919551	1	17919551	1.65E-07
7-Dec	Average_Length	216	Chr5_22110795	5	22110795	1.08E-06
7-Dec	Average_Length	223	Chr1_18105886	1	18105886	1.48E-06
7-Dec	Average_Length	213	Chr1_11360051	1	11360051	1.88E-06
7-Dec	Average_Length	220	Chr1_7106436	1	7106436	2.03E-06
7-Dec	Average_Length	219	Chr1_17294943	1	17294943	2.16E-06
7-Dec	Average_Length	215	Chr1_7082935	1	7082935	2.27E-06
7-Dec	Average_Length	246	Chr1_17896709	1	17896709	2.38E-06
7-Dec	Average_Length	247	Chr1_17899482	1	17899482	2.38E-06
7-Dec	Average_Length	248	Chr1_17916387	1	17916387	2.38E-06
7-Dec	Average_Length	249	Chr5_22106518	5	22106518	3.04E-06
7-Dec	Average_Length	224	Chr1_18024120	1	18024120	3.33E-06
7-Dec	Average_MBB_Area	154	Chr1_18024335	1	18024335	1.39E-07
7-Dec	Average_MBB_Area	209	Chr1_17919551	1	17919551	6.65E-07
7-Dec	Average_MBB_Area	210	Chr1_17966610	1	17966610	8.51E-07
7-Dec	Average_MBB_Area	211	Chr1_17981085	1	17981085	8.51E-07
7-Dec	Average_MBB_Area	212	Chr1_17996095	1	17996095	8.51E-07
7-Dec	Average_MBB_Area	245	Chr5_10720534	5	10720534	3.38E-06
7-Dec	Average_MBB_Area	208	Chr5_8416809	5	8416809	4.08E-06
7-Dec	Average_MBB_Area	205	Chr1_18517115	1	18517115	4.90E-06
7-Dec	Average_Perimeter_Area	250	Chr3_15922356	3	15922356	2.48E-06
7-Dec	Average_Perimeter	220	Chr1_7106436	1	7106436	6.37E-07
7-Dec	Average_Perimeter	217	Chr1_7105131	1	7105131	6.59E-07
7-Dec	Average_Perimeter	215	Chr1_7082935	1	7082935	8.09E-07
7-Dec	Average_Perimeter	154	Chr1_18024335	1	18024335	1.27E-06
7-Dec	Average_Perimeter	209	Chr1_17919551	1	17919551	1.93E-06
7-Dec	Average_Perimeter	251	Chr1_7089072	1	7089072	4.96E-06
7-Dec	Average_Roundness	154	Chr1_18024335	1	18024335	2.46E-06
7-Dec	Average_width_ori	154	Chr1_18024335	1	18024335	1.27E-09
7-Dec	Average_width_ori	210	Chr1_17966610	1	17966610	2.26E-08
7-Dec	Average_width_ori	211	Chr1_17981085	1	17981085	2.26E-08
7-Dec	Average_width_ori	212	Chr1_17996095	1	17996095	2.26E-08
7-Dec	Average_width_ori	209	Chr1_17919551	1	17919551	6.71E-08
7-Dec	Average_width_ori	223	Chr1_18105886	1	18105886	1.22E-07
7-Dec	Average_width_ori	224	Chr1_18024120	1	18024120	4.27E-07
7-Dec	Average_width_ori	246	Chr1_17896709	1	17896709	1.13E-06
7-Dec	Average_width_ori	247	Chr1_17899482	1	17899482	1.13E-06
7-Dec	Average_width_ori	248	Chr1_17916387	1	17916387	1.13E-06
7-Dec	Average_width_ori	205	Chr1_18517115	1	18517115	1.62E-06
7-Dec	Average_width_ori	206	Chr1_6772721	1	6772721	2.10E-06
7-Dec	Average_width_ori	219	Chr1_17294943	1	17294943	2.22E-06
7-Dec	Average_width_ori	252	Chr1_18044602	1	18044602	2.49E-06
7-Dec	Average_width_ori	253	Chr1_18047398	1	18047398	2.49E-06
7-Dec	Average_width_ori	216	Chr5_22110795	5	22110795	2.54E-06
7-Dec	Average_width_ori	220	Chr1_7106436	1	7106436	3.46E-06
7-Dec	Average_width_ori	215	Chr1_7082935	1	7082935	3.63E-06
7-Dec	Average_width_ori	254	Chr1_18093240	1	18093240	3.72E-06
7-Dec	Average_width_ori	207	Chr1_6772532	1	6772532	3.81E-06
7-Dec	Average_width_ori	255	Chr1_18012535	1	18012535	4.47E-06
7-Dec	Average_width_ori	256	Chr1_17895919	1	17895919	4.57E-06
7-Dec	Average_width_ori	257	Chr1_17896290	1	17896290	4.57E-06
7-Dec	Average_width_ori	258	Chr1_18009264	1	18009264	4.58E-06
7-Dec	Average_width_ori	259	Chr1_17913359	1	17913359	4.80E-06
7-Dec	Average_Width	154	Chr1_18024335	1	18024335	1.72E-09
7-Dec	Average_Width	210	Chr1_17966610	1	17966610	3.10E-08
7-Dec	Average_Width	211	Chr1_17981085	1	17981085	3.10E-08
7-Dec	Average_Width	212	Chr1_17996095	1	17996095	3.10E-08
7-Dec	Average_Width	223	Chr1_18105886	1	18105886	4.59E-08
7-Dec	Average_Width	205	Chr1_18517115	1	18517115	5.56E-08
7-Dec	Average_Width	224	Chr1_18024120	1	18024120	4.17E-07
7-Dec	Average_Width	227	Chr3_837242	3	837242	4.72E-07
7-Dec	Average_Width	231	Chr1_17785498	1	17785498	5.23E-07
7-Dec	Average_Width	209	Chr1_17919551	1	17919551	5.79E-07
7-Dec	Average_Width	225	Chr1_18513850	1	18513850	8.21E-07
7-Dec	Average_Width	230	Chr1_23725767	1	23725767	1.72E-06
7-Dec	Average_Width	153	Chr1_17990301	1	17990301	1.85E-06
7-Dec	Average_Width	207	Chr1_6772532	1	6772532	2.29E-06
7-Dec	Average_Width	258	Chr1_18009264	1	18009264	3.11E-06
7-Dec	Average_Width	245	Chr5_10720534	5	10720534	3.32E-06
7-Dec	Average_Width	260	Chr1_19158513	1	19158513	3.89E-06
7-Dec	Average_Width	261	Chr1_18020339	1	18020339	4.04E-06
7-Dec	B_Ratio_mean	262	Chr2_204326	2	204326	1.31E-07
7-Dec	B_Ratio_mean	263	Chr3_11979328	3	11979328	1.79E-07
7-Dec	B_Ratio_mean	264	Chr2_204028	2	204028	7.62E-07
7-Dec	B_Ratio_mean	265	Chr3_11981446	3	11981446	9.63E-07
7-Dec	B_Ratio_mean	266	Chr3_11978764	3	11978764	9.68E-07
7-Dec	B_Ratio_mean	267	Chr3_11979859	3	11979859	1.31E-06
7-Dec	B_Ratio_mean	268	Chr2_202468	2	202468	1.38E-06
7-Dec	B_Ratio_mean	269	Chr4_7448037	4	7448037	2.41E-06
7-Dec	G_All_mean	270	Chr3_11967359	3	11967359	7.50E-07
7-Dec	G_All_mean	236	Chr4_9475890	4	9475890	3.40E-06
7-Dec	G_Ratio_mean	271	Chr5_17616424	5	17616424	2.87E-06
7-Dec	G_Ratio_mean	272	Chr5_17614663	5	17614663	4.09E-06
7-Dec	Maximum_Leaf_Area	208	Chr5_8416809	5	8416809	3.45E-07
7-Dec	Maximum_Leaf_Area	154	Chr1_18024335	1	18024335	6.29E-07
7-Dec	Maximum_Leaf_Area	209	Chr1_17919551	1	17919551	1.58E-06
7-Dec	Maximum_Leaf_Area	210	Chr1_17966610	1	17966610	2.47E-06
7-Dec	Maximum_Leaf_Area	211	Chr1_17981085	1	17981085	2.47E-06
7-Dec	Maximum_Leaf_Area	212	Chr1_17996095	1	17996095	2.47E-06
7-Dec	MBB_Area	208	Chr5_8416809	5	8416809	1.73E-06
7-Dec	MBB_Area	215	Chr1_7082935	1	7082935	2.87E-06
7-Dec	MBB_Area	209	Chr1_17919551	1	17919551	3.89E-06
7-Dec	MBB_Area	154	Chr1_18024335	1	18024335	4.42E-06
7-Dec	R_Ratio_mean	273	Chr4_5249801	4	5249801	3.32E-06
7-Dec	R_Ratio_mean	274	Chr5_16586347	5	16586347	4.45E-06
13-Jul	Average_Area_MBB_Area	275	Chr5_13872948	5	13872948	1.39E-06
13-Jul	Average_Area_MBB_Area	276	Chr3_16590459	3	16590459	1.48E-06
13-Jul	Average_Area_MBB_Area	277	Chr3_16596112	3	16596112	3.39E-06
13-Jul	Average_Area_MBB_Area	278	Chr1_25579824	1	25579824	3.56E-06
13-Jul	Average_Area_MBB_Area	279	Chr5_464296	5	464296	4.96E-06
13-Jul	Average_Leaf_Area	280	Chr5_13793662	5	13793662	8.03E-07
13-Jul	Average_Leaf_Area	279	Chr5_464296	5	464296	1.75E-06
13-Jul	Average_Leaf_Area	281	Chr1_16822019	1	16822019	2.83E-06
13-Jul	Average_Leaf_Area	282	Chr4_16958539	4	16958539	3.40E-06
13-Jul	Average_length_ori	279	Chr5_464296	5	464296	4.49E-07
13-Jul	Average_length_ori	275	Chr5_13872948	5	13872948	6.77E-07
13-Jul	Average_length_ori	280	Chr5_13793662	5	13793662	1.69E-06
13-Jul	Average_length_ori	282	Chr4_16958539	4	16958539	1.74E-06
13-Jul	Average_length_ori	283	Chr3_3255195	3	3255195	4.52E-06
13-Jul	Average_Length	275	Chr5_13872948	5	13872948	8.06E-07
13-Jul	Average_Length	279	Chr5_464296	5	464296	9.63E-07
13-Jul	Average_Length	280	Chr5_13793662	5	13793662	2.52E-06
13-Jul	Average_Length	282	Chr4_16958539	4	16958539	2.81E-06
13-Jul	Average_Length	284	Chr5_21060584	5	21060584	4.08E-06
13-Jul	Average_MBB_Area	279	Chr5_464296	5	464296	1.14E-06
13-Jul	Average_MBB_Area	280	Chr5_13793662	5	13793662	2.13E-06
13-Jul	Average_Perimeter_Area	285	Chr3_18149257	3	18149257	3.59E-07
13-Jul	Average_Perimeter_Area	286	Chr5_24208641	5	24208641	3.08E-06
13-Jul	Average_Perimeter_Area	287	Chr5_24215381	5	24215381	3.08E-06
13-Jul	Average_Perimeter_Area	288	Chr5_2763982	5	2763982	4.13E-06
13-Jul	Average_Perimeter	279	Chr5_464296	5	464296	3.32E-06
13-Jul	Average_Roundness	289	Chr5_6064074	5	6064074	2.44E-06
13-Jul	Average_Roundness	290	Chr5_6064088	5	6064088	2.44E-06
13-Jul	Average_Roundness	291	Chr5_5699461	5	5699461	2.63E-06
13-Jul	Average_Roundness	279	Chr5_464296	5	464296	2.97E-06
13-Jul	Average_width_ori	279	Chr5_464296	5	464296	2.19E-07
13-Jul	Average_width_ori	280	Chr5_13793662	5	13793662	5.50E-07
13-Jul	Average_width_ori	282	Chr4_16958539	4	16958539	7.44E-07
13-Jul	Average_width_ori	292	Chr5_21871184	5	21871184	2.55E-06
13-Jul	Average_width_ori	275	Chr5_13872948	5	13872948	2.82E-06
13-Jul	Average_Width	279	Chr5_464296	5	464296	4.37E-08
13-Jul	Average_Width	282	Chr4_16958539	4	16958539	3.19E-07
13-Jul	Average_Width	280	Chr5_13793662	5	13793662	3.22E-07
13-Jul	Average_Width	292	Chr5_21871184	5	21871184	2.10E-06
13-Jul	Average_Width	293	Chr4_7601700	4	7601700	2.38E-06
13-Jul	Average_Width	281	Chr1_16822019	1	16822019	3.73E-06
13-Jul	Average_Width	294	Chr4_6853075	4	6853075	4.57E-06
13-Jul	B_Ratio_mean	295	Chr3_20908601	3	20908601	2.79E-06
13-Jul	G_Ratio_mean	296	Chr1_28414098	1	28414098	7.31E-07
13-Jul	G_Ratio_mean	297	Chr1_28412208	1	28412208	1.52E-06
13-Jul	G_Ratio_mean	298	Chr2_10527034	2	10527034	2.20E-06
13-Jul	G_Ratio_mean	299	Chr4_4209871	4	4209871	4.24E-06
13-Jul	Maximum_Leaf_Area	280	Chr5_13793662	5	13793662	5.92E-07
13-Jul	Maximum_Leaf_Area	300	Chr3_7234536	3	7234536	1.29E-06
13-Jul	Maximum_Leaf_Area	281	Chr1_16822019	1	16822019	1.58E-06
13-Jul	Maximum_Leaf_Area	279	Chr5_464296	5	464296	2.33E-06
13-Jul	Maximum_Leaf_Area	282	Chr4_16958539	4	16958539	4.69E-06
13-Jul	MBB_Area	279	Chr5_464296	5	464296	1.47E-06
13-Jul	MBB_Area	280	Chr5_13793662	5	13793662	1.81E-06
13-Jul	MBB_Area	300	Chr3_7234536	3	7234536	2.10E-06
13-Jul	MBB_Area	281	Chr1_16822019	1	16822019	3.15E-06
13-Jul	MBB_Area	282	Chr4_16958539	4	16958539	4.23E-06
13-Jul	Total_Leaf_Area	300	Chr3_7234536	3	7234536	2.87E-06
13-Jul	Total_Leaf_Area	281	Chr1_16822019	1	16822019	4.62E-06
13-Jul	Total_Leaf_Number	301	Chr1_27683381	1	27683381	9.55E-07
14-Jul	Average_Area_MBB_Area	302	Chr5_4984276	5	4984276	1.20E-06
14-Jul	Average_Area_MBB_Area	285	Chr3_18149257	3	18149257	2.72E-06
14-Jul	Average_Leaf_Area	280	Chr5_13793662	5	13793662	9.82E-07
14-Jul	Average_Leaf_Area	279	Chr5_464296	5	464296	1.25E-06
14-Jul	Average_length_ori	279	Chr5_464296	5	464296	3.14E-07
14-Jul	Average_length_ori	282	Chr4_16958539	4	16958539	1.83E-06
14-Jul	Average_length_ori	275	Chr5_13872948	5	13872948	1.90E-06
14-Jul	Average_Length	279	Chr5_464296	5	464296	5.61E-07
14-Jul	Average_Length	275	Chr5_13872948	5	13872948	2.08E-06
14-Jul	Average_Length	282	Chr4_16958539	4	16958539	2.59E-06
14-Jul	Average_MBB_Area	279	Chr5_464296	5	464296	8.09E-07
14-Jul	Average_MBB_Area	275	Chr5_13872948	5	13872948	4.62E-06
14-Jul	Average_MBB_Area	280	Chr5_13793662	5	13793662	4.75E-06
14-Jul	Average_Perimeter_Area	303	Chr5_19235563	5	19235563	2.12E-06
14-Jul	Average_Perimeter_Area	304	Chr1_5357857	1	5357857	2.27E-06
14-Jul	Average_Perimeter_Area	305	Chr2_14829218	2	14829218	3.75E-06
14-Jul	Average_Perimeter_Area	306	Chr5_25868363	5	25868363	3.90E-06
14-Jul	Average_Perimeter_Area	307	Chr3_4842238	3	4842238	4.83E-06
14-Jul	Average_Perimeter	279	Chr5_464296	5	464296	1.82E-06
14-Jul	Average_Roundness	294	Chr4_6853075	4	6853075	3.68E-07
14-Jul	Average_Roundness	279	Chr5_464296	5	464296	4.57E-07
14-Jul	Average_width_ori	279	Chr5_464296	5	464296	1.73E-07
14-Jul	Average_width_ori	282	Chr4_16958539	4	16958539	7.69E-07
14-Jul	Average_width_ori	275	Chr5_13872948	5	13872948	2.40E-06
14-Jul	Average_width_ori	280	Chr5_13793662	5	13793662	2.96E-06
14-Jul	Average_Width	279	Chr5_464296	5	464296	7.40E-08
14-Jul	Average_Width	282	Chr4_16958539	4	16958539	3.15E-07
14-Jul	Average_Width	280	Chr5_13793662	5	13793662	4.81E-07
14-Jul	Average_Width	294	Chr4_6853075	4	6853075	3.62E-06
14-Jul	Average_Width	308	Chr4_16046758	4	16046758	4.00E-06
14-Jul	Average_Width	292	Chr5_21871184	5	21871184	4.01E-06
14-Jul	B_Ratio_mean	309	Chr1_25641944	1	25641944	1.57E-06
14-Jul	B_Ratio_mean	310	Chr5_21694036	5	21694036	1.83E-06
14-Jul	Maximum_Leaf_Area	280	Chr5_13793662	5	13793662	2.72E-07
14-Jul	Maximum_Leaf_Area	279	Chr5_464296	5	464296	2.35E-06
14-Jul	MBB_Area	279	Chr5_464296	5	464296	1.74E-06
14-Jul	MBB_Area	280	Chr5_13793662	5	13793662	2.77E-06
14-Jul	MBB_Area	284	Chr5_21060584	5	21060584	3.08E-06
14-Jul	MBB_Area	275	Chr5_13872948	5	13872948	3.95E-06
14-Jul	MBB_Area	300	Chr3_7234536	3	7234536	3.96E-06
14-Jul	R_Ratio_mean	311	Chr5_1900219	5	1900219	2.77E-07
14-Jul	Total_Leaf_Area	280	Chr5_13793662	5	13793662	1.71E-06
14-Jul	Total_Leaf_Number	312	Chr1_21876364	1	21876364	3.62E-06
15-Jul	Average_Area_MBB_Area	313	Chr4_2453182	4	2453182	2.95E-07
15-Jul	Average_Area_MBB_Area	314	Chr1_29879672	1	29879672	3.56E-07
15-Jul	Average_Area_MBB_Area	315	Chr5_19023476	5	19023476	3.79E-07
15-Jul	Average_Area_MBB_Area	316	Chr5_19034381	5	19034381	3.79E-07
15-Jul	Average_Area_MBB_Area	317	Chr5_19045354	5	19045354	3.79E-07
15-Jul	Average_Area_MBB_Area	318	Chr5_19051488	5	19051488	3.79E-07
15-Jul	Average_Area_MBB_Area	319	Chr5_19055701	5	19055701	3.79E-07
15-Jul	Average_Area_MBB_Area	320	Chr5_19065631	5	19065631	3.79E-07
15-Jul	Average_Area_MBB_Area	321	Chr5_19070082	5	19070082	3.79E-07
15-Jul	Average_Area_MBB_Area	322	Chr5_19082670	5	19082670	3.79E-07
15-Jul	Average_Area_MBB_Area	323	Chr5_19092844	5	19092844	3.79E-07
15-Jul	Average_Area_MBB_Area	324	Chr5_19029256	5	19029256	4.45E-07
15-Jul	Average_Area_MBB_Area	325	Chr5_18989273	5	18989273	5.01E-07
15-Jul	Average_Area_MBB_Area	326	Chr5_25219661	5	25219661	1.43E-06
15-Jul	Average_Area_MBB_Area	327	Chr5_19077393	5	19077393	1.72E-06
15-Jul	Average_Area_MBB_Area	328	Chr5_19010585	5	19010585	1.73E-06
15-Jul	Average_Area_MBB_Area	329	Chr2_6506219	2	6506219	1.81E-06
15-Jul	Average_Area_MBB_Area	330	Chr5_19024787	5	19024787	3.06E-06
15-Jul	Average_Area_MBB_Area	331	Chr5_19074336	5	19074336	3.06E-06
15-Jul	Average_Area_MBB_Area	332	Chr5_19078382	5	19078382	3.06E-06
15-Jul	Average_Area_MBB_Area	333	Chr5_19088197	5	19088197	3.06E-06
15-Jul	Average_Area_MBB_Area	334	Chr5_19089542	5	19089542	3.06E-06
15-Jul	Average_Area_MBB_Area	335	Chr5_19065558	5	19065558	4.19E-06
15-Jul	Average_Area_MBB_Area	336	Chr5_188881	5	188881	4.99E-06
15-Jul	Average_Leaf_Area	324	Chr5_19029256	5	19029256	8.81E-07
15-Jul	Average_Leaf_Area	314	Chr1_29879672	1	29879672	9.05E-07
15-Jul	Average_Leaf_Area	326	Chr5_25219661	5	25219661	3.36E-06
15-Jul	Average_Leaf_Area	328	Chr5_19010585	5	19010585	3.85E-06
15-Jul	Average_Leaf_Area	325	Chr5_18989273	5	18989273	3.87E-06
15-Jul	Average_length_ori	314	Chr1_29879672	1	29879672	8.09E-08
15-Jul	Average_length_ori	324	Chr5_19029256	5	19029256	1.93E-07
15-Jul	Average_length_ori	328	Chr5_19010585	5	19010585	3.89E-07
15-Jul	Average_length_ori	325	Chr5_18989273	5	18989273	3.93E-07
15-Jul	Average_length_ori	326	Chr5_25219661	5	25219661	6.86E-07
15-Jul	Average_length_ori	315	Chr5_19023476	5	19023476	1.81E-06
15-Jul	Average_length_ori	316	Chr5_19034381	5	19034381	1.81E-06
15-Jul	Average_length_ori	317	Chr5_19045354	5	19045354	1.81E-06
15-Jul	Average_length_ori	318	Chr5_19051488	5	19051488	1.81E-06
15-Jul	Average_length_ori	319	Chr5_19055701	5	19055701	1.81E-06
15-Jul	Average_length_ori	320	Chr5_19065631	5	19065631	1.81E-06
15-Jul	Average_length_ori	321	Chr5_19070082	5	19070082	1.81E-06
15-Jul	Average_length_ori	322	Chr5_19082670	5	19082670	1.81E-06
15-Jul	Average_length_ori	323	Chr5_19092844	5	19092844	1.81E-06
15-Jul	Average_length_ori	337	Chr1_29939481	1	29939481	2.70E-06
15-Jul	Average_Length	314	Chr1_29879672	1	29879672	7.82E-08
15-Jul	Average_Length	324	Chr5_19029256	5	19029256	2.83E-07
15-Jul	Average_Length	325	Chr5_18989273	5	18989273	5.29E-07
15-Jul	Average_Length	328	Chr5_19010585	5	19010585	5.48E-07
15-Jul	Average_Length	326	Chr5_25219661	5	25219661	1.11E-06
15-Jul	Average_Length	315	Chr5_19023476	5	19023476	2.29E-06
15-Jul	Average_Length	316	Chr5_19034381	5	19034381	2.29E-06
15-Jul	Average_Length	317	Chr5_19045354	5	19045354	2.29E-06
15-Jul	Average_Length	318	Chr5_19051488	5	19051488	2.29E-06
15-Jul	Average_Length	319	Chr5_19055701	5	19055701	2.29E-06
15-Jul	Average_Length	320	Chr5_19065631	5	19065631	2.29E-06
15-Jul	Average_Length	321	Chr5_19070082	5	19070082	2.29E-06
15-Jul	Average_Length	322	Chr5_19082670	5	19082670	2.29E-06
15-Jul	Average_Length	323	Chr5_19092844	5	19092844	2.29E-06
15-Jul	Average_Length	337	Chr1_29939481	1	29939481	2.56E-06
15-Jul	Average_MBB_Area	314	Chr1_29879672	1	29879672	3.46E-07
15-Jul	Average_MBB_Area	324	Chr5_19029256	5	19029256	9.41E-07
15-Jul	Average_MBB_Area	326	Chr5_25219661	5	25219661	2.45E-06
15-Jul	Average_MBB_Area	328	Chr5_19010585	5	19010585	3.25E-06
15-Jul	Average_MBB_Area	325	Chr5_18989273	5	18989273	3.28E-06
15-Jul	Average_MBB_Area	337	Chr1_29939481	1	29939481	4.65E-06
15-Jul	Average_Perimeter_Area	338	Chr5_5404257	5	5404257	2.21E-06
15-Jul	Average_Perimeter_Area	339	Chr4_143929	4	143929	2.32E-06
15-Jul	Average_Perimeter_Area	340	Chr4_5012875	4	5012875	3.89E-06
15-Jul	Average_Perimeter_Area	341	Chr5_21711431	5	21711431	4.47E-06
15-Jul	Average_Perimeter_Area	342	Chr5_26224168	5	26224168	4.67E-06
15-Jul	Average_Perimeter	314	Chr1_29879672	1	29879672	1.61E-07
15-Jul	Average_Perimeter	343	Chr3_16517665	3	16517665	1.17E-06
15-Jul	Average_Perimeter	326	Chr5_25219661	5	25219661	1.18E-06
15-Jul	Average_Perimeter	324	Chr5_19029256	5	19029256	1.76E-06
15-Jul	Average_Perimeter	337	Chr1_29939481	1	29939481	3.41E-06
15-Jul	Average_Perimeter	325	Chr5_18989273	5	18989273	4.46E-06
15-Jul	Average_Roundness	313	Chr4_2453182	4	2453182	2.27E-06
15-Jul	Average_Roundness	314	Chr1_29879672	1	29879672	2.43E-06
15-Jul	Average_Roundness	326	Chr5_25219661	5	25219661	2.56E-06
15-Jul	Average_Roundness	344	Chr4_529541	4	529541	3.55E-06
15-Jul	Average_width_ori	314	Chr1_29879672	1	29879672	5.97E-08
15-Jul	Average_width_ori	324	Chr5_19029256	5	19029256	8.45E-08
15-Jul	Average_width_ori	325	Chr5_18989273	5	18989273	1.97E-07
15-Jul	Average_width_ori	328	Chr5_19010585	5	19010585	2.16E-07
15-Jul	Average_width_ori	326	Chr5_25219661	5	25219661	3.65E-07
15-Jul	Average_width_ori	315	Chr5_19023476	5	19023476	4.52E-07
15-Jul	Average_width_ori	316	Chr5_19034381	5	19034381	4.52E-07
15-Jul	Average_width_ori	317	Chr5_19045354	5	19045354	4.52E-07
15-Jul	Average_width_ori	318	Chr5_19051488	5	19051488	4.52E-07
15-Jul	Average_width_ori	319	Chr5_19055701	5	19055701	4.52E-07
15-Jul	Average_width_ori	320	Chr5_19065631	5	19065631	4.52E-07
15-Jul	Average_width_ori	321	Chr5_19070082	5	19070082	4.52E-07
15-Jul	Average_width_ori	322	Chr5_19082670	5	19082670	4.52E-07
15-Jul	Average_width_ori	323	Chr5_19092844	5	19092844	4.52E-07
15-Jul	Average_width_ori	337	Chr1_29939481	1	29939481	1.66E-06
15-Jul	Average_width_ori	345	Chr5_25193618	5	25193618	2.33E-06
15-Jul	Average_width_ori	313	Chr4_2453182	4	2453182	3.37E-06
15-Jul	Average_width_ori	335	Chr5_19065558	5	19065558	4.06E-06
15-Jul	Average_width_ori	346	Chr5_19072910	5	19072910	4.50E-06
15-Jul	Average_Width	324	Chr5_19029256	5	19029256	1.47E-07
15-Jul	Average_Width	314	Chr1_29879672	1	29879672	3.96E-07
15-Jul	Average_Width	326	Chr5_25219661	5	25219661	4.01E-07
15-Jul	Average_Width	328	Chr5_19010585	5	19010585	4.26E-07
15-Jul	Average_Width	325	Chr5_18989273	5	18989273	4.56E-07
15-Jul	Average_Width	315	Chr5_19023476	5	19023476	4.79E-07
15-Jul	Average_Width	316	Chr5_19034381	5	19034381	4.79E-07
15-Jul	Average_Width	317	Chr5_19045354	5	19045354	4.79E-07
15-Jul	Average_Width	318	Chr5_19051488	5	19051488	4.79E-07
15-Jul	Average_Width	319	Chr5_19055701	5	19055701	4.79E-07
15-Jul	Average_Width	320	Chr5_19065631	5	19065631	4.79E-07
15-Jul	Average_Width	321	Chr5_19070082	5	19070082	4.79E-07
15-Jul	Average_Width	322	Chr5_19082670	5	19082670	4.79E-07
15-Jul	Average_Width	323	Chr5_19092844	5	19092844	4.79E-07
15-Jul	Average_Width	345	Chr5_25193618	5	25193618	8.70E-07
15-Jul	Average_Width	347	Chr5_19104884	5	19104884	3.47E-06
15-Jul	Average_Width	348	Chr3_21192479	3	21192479	3.54E-06
15-Jul	Average_Width	313	Chr4_2453182	4	2453182	3.93E-06
15-Jul	Average_Width	346	Chr5_19072910	5	19072910	3.99E-06
15-Jul	Average_Width	335	Chr5_19065558	5	19065558	4.16E-06
15-Jul	Average_Width	337	Chr1_29939481	1	29939481	4.42E-06
15-Jul	Maximum_Leaf_Area	314	Chr1_29879672	1	29879672	8.60E-08
15-Jul	Maximum_Leaf_Area	324	Chr5_19029256	5	19029256	4.36E-07
15-Jul	Maximum_Leaf_Area	326	Chr5_25219661	5	25219661	4.60E-07
15-Jul	Maximum_Leaf_Area	325	Chr5_18989273	5	18989273	2.03E-06
15-Jul	Maximum_Leaf_Area	328	Chr5_19010585	5	19010585	2.67E-06
15-Jul	Maximum_Leaf_Area	337	Chr1_29939481	1	29939481	3.51E-06
15-Jul	Maximum_Leaf_Area	345	Chr5_25193618	5	25193618	3.71E-06
15-Jul	Maximum_Leaf_Area	349	Chr5_25209932	5	25209932	4.88E-06
15-Jul	Maximum_Leaf_Area	350	Chr5_25224866	5	25224866	4.88E-06
15-Jul	MBB_Area	314	Chr1_29879672	1	29879672	3.55E-08
15-Jul	MBB_Area	326	Chr5_25219661	5	25219661	4.37E-07
15-Jul	MBB_Area	324	Chr5_19029256	5	19029256	5.24E-07
15-Jul	MBB_Area	337	Chr1_29939481	1	29939481	1.47E-06
15-Jul	MBB_Area	325	Chr5_18989273	5	18989273	2.06E-06
15-Jul	MBB_Area	328	Chr5_19010585	5	19010585	2.49E-06
15-Jul	MBB_Area	345	Chr5_25193618	5	25193618	3.76E-06
15-Jul	Total_Leaf_Area	314	Chr1_29879672	1	29879672	2.84E-07
15-Jul	Total_Leaf_Area	351	Chr2_10345510	2	10345510	3.06E-06
15-Jul	Total_Leaf_Area	352	Chr3_11520899	3	11520899	3.72E-06
17-Jul	Average_Perimeter_Area	353	Chr1_2749635	1	2749635	6.31E-17
17-Jul	Average_Perimeter_Area	354	Chr1_2749901	1	2749901	6.31E-17
17-Jul	Average_Perimeter_Area	355	Chr1_2750830	1	2750830	6.31E-17
17-Jul	Average_Perimeter_Area	356	Chr1_2750909	1	2750909	6.31E-17
17-Jul	Average_Perimeter_Area	357	Chr1_2750931	1	2750931	6.31E-17
17-Jul	Average_Perimeter_Area	358	Chr1_4547128	1	4547128	6.31E-17
17-Jul	Average_Perimeter_Area	359	Chr1_4571160	1	4571160	6.31E-17
17-Jul	Average_Perimeter_Area	360	Chr1_4571582	1	4571582	6.31E-17
17-Jul	Average_Perimeter_Area	361	Chr1_5140550	1	5140550	6.31E-17
17-Jul	Average_Perimeter_Area	362	Chr1_5204561	1	5204561	6.31E-17
17-Jul	Average_Perimeter_Area	363	Chr1_5204615	1	5204615	6.31E-17
17-Jul	Average_Perimeter_Area	364	Chr1_5206673	1	5206673	6.31E-17
17-Jul	Average_Perimeter_Area	365	Chr1_5331613	1	5331613	6.31E-17
17-Jul	Average_Perimeter_Area	366	Chr1_5337687	1	5337687	6.31E-17
17-Jul	Average_Perimeter_Area	367	Chr1_5367522	1	5367522	6.31E-17
17-Jul	Average_Perimeter_Area	368	Chr1_7092558	1	7092558	6.31E-17
17-Jul	Average_Perimeter_Area	369	Chr1_7092613	1	7092613	6.31E-17
17-Jul	Average_Perimeter_Area	370	Chr1_7120370	1	7120370	6.31E-17
17-Jul	Average_Perimeter_Area	371	Chr1_8245600	1	8245600	6.31E-17
17-Jul	Average_Perimeter_Area	372	Chr1_8247334	1	8247334	6.31E-17
17-Jul	Average_Perimeter_Area	373	Chr1_8248664	1	8248664	6.31E-17
17-Jul	Average_Perimeter_Area	374	Chr1_11100385	1	11100385	6.31E-17
17-Jul	Average_Perimeter_Area	375	Chr1_11619645	1	11619645	6.31E-17
17-Jul	Average_Perimeter_Area	376	Chr1_11619916	1	11619916	6.31E-17
17-Jul	Average_Perimeter_Area	377	Chr1_12480592	1	12480592	6.31E-17
17-Jul	Average_Perimeter_Area	378	Chr1_17239898	1	17239898	6.31E-17
17-Jul	Average_Perimeter_Area	379	Chr1_17240864	1	17240864	6.31E-17
17-Jul	Average_Perimeter_Area	380	Chr1_17642571	1	17642571	6.31E-17
17-Jul	Average_Perimeter_Area	381	Chr1_18452601	1	18452601	6.31E-17
17-Jul	Average_Perimeter_Area	382	Chr1_19000673	1	19000673	6.31E-17
17-Jul	Average_Perimeter_Area	383	Chr1_19118397	1	19118397	6.31E-17
17-Jul	Average_Perimeter_Area	187	Chr1_19590193	1	19590193	6.31E-17
17-Jul	Average_Perimeter_Area	384	Chr1_19592081	1	19592081	6.31E-17
17-Jul	Average_Perimeter_Area	385	Chr1_22537968	1	22537968	6.31E-17
17-Jul	Average_Perimeter_Area	386	Chr1_23032972	1	23032972	6.31E-17
17-Jul	Average_Perimeter_Area	387	Chr1_24981460	1	24981460	6.31E-17
17-Jul	Average_Perimeter_Area	388	Chr1_25143946	1	25143946	6.31E-17
17-Jul	Average_Perimeter_Area	389	Chr1_26241686	1	26241686	6.31E-17
17-Jul	Average_Perimeter_Area	390	Chr1_26922177	1	26922177	6.31E-17
17-Jul	Average_Perimeter_Area	391	Chr1_26932955	1	26932955	6.31E-17
17-Jul	Average_Perimeter_Area	392	Chr1_26938633	1	26938633	6.31E-17
17-Jul	Average_Perimeter_Area	393	Chr1_26941721	1	26941721	6.31E-17
17-Jul	Average_Perimeter_Area	394	Chr1_26945799	1	26945799	6.31E-17
17-Jul	Average_Perimeter_Area	395	Chr1_26952770	1	26952770	6.31E-17
17-Jul	Average_Perimeter_Area	396	Chr1_27149343	1	27149343	6.31E-17
17-Jul	Average_Perimeter_Area	397	Chr1_27661228	1	27661228	6.31E-17
17-Jul	Average_Perimeter_Area	398	Chr1_27714160	1	27714160	6.31E-17
17-Jul	Average_Perimeter_Area	399	Chr1_29228353	1	29228353	6.31E-17
17-Jul	Average_Perimeter_Area	400	Chr1_29267238	1	29267238	6.31E-17
17-Jul	Average_Perimeter_Area	401	Chr1_30144066	1	30144066	6.31E-17
17-Jul	Average_Perimeter_Area	402	Chr2_251629	2	251629	6.31E-17
17-Jul	Average_Perimeter_Area	403	Chr2_4277305	2	4277305	6.31E-17
17-Jul	Average_Perimeter_Area	404	Chr2_5554596	2	5554596	6.31E-17
17-Jul	Average_Perimeter_Area	405	Chr2_7339163	2	7339163	6.31E-17
17-Jul	Average_Perimeter_Area	406	Chr2_7942676	2	7942676	6.31E-17
17-Jul	Average_Perimeter_Area	407	Chr2_7943091	2	7943091	6.31E-17
17-Jul	Average_Perimeter_Area	408	Chr2_7995212	2	7995212	6.31E-17
17-Jul	Average_Perimeter_Area	409	Chr2_8073971	2	8073971	6.31E-17
17-Jul	Average_Perimeter_Area	410	Chr2_9728965	2	9728965	6.31E-17
17-Jul	Average_Perimeter_Area	411	Chr2_11851404	2	11851404	6.31E-17
17-Jul	Average_Perimeter_Area	412	Chr2_12762890	2	12762890	6.31E-17
17-Jul	Average_Perimeter_Area	413	Chr2_12831263	2	12831263	6.31E-17
17-Jul	Average_Perimeter_Area	414	Chr2_12903554	2	12903554	6.31E-17
17-Jul	Average_Perimeter_Area	415	Chr2_12924267	2	12924267	6.31E-17
17-Jul	Average_Perimeter_Area	416	Chr2_12999492	2	12999492	6.31E-17
17-Jul	Average_Perimeter_Area	417	Chr2_14174842	2	14174842	6.31E-17
17-Jul	Average_Perimeter_Area	418	Chr2_14206802	2	14206802	6.31E-17
17-Jul	Average_Perimeter_Area	419	Chr2_14284584	2	14284584	6.31E-17
17-Jul	Average_Perimeter_Area	420	Chr2_16880980	2	16880980	6.31E-17
17-Jul	Average_Perimeter_Area	421	Chr2_17660768	2	17660768	6.31E-17
17-Jul	Average_Perimeter_Area	422	Chr2_17717762	2	17717762	6.31E-17
17-Jul	Average_Perimeter_Area	423	Chr2_17851900	2	17851900	6.31E-17
17-Jul	Average_Perimeter_Area	424	Chr2_18081913	2	18081913	6.31E-17
17-Jul	Average_Perimeter_Area	425	Chr2_18088855	2	18088855	6.31E-17
17-Jul	Average_Perimeter_Area	426	Chr2_18151418	2	18151418	6.31E-17
17-Jul	Average_Perimeter_Area	427	Chr2_18272606	2	18272606	6.31E-17
17-Jul	Average_Perimeter_Area	428	Chr2_18323788	2	18323788	6.31E-17
17-Jul	Average_Perimeter_Area	429	Chr2_18436604	2	18436604	6.31E-17
17-Jul	Average_Perimeter_Area	430	Chr2_18440160	2	18440160	6.31E-17
17-Jul	Average_Perimeter_Area	431	Chr2_18444397	2	18444397	6.31E-17
17-Jul	Average_Perimeter_Area	432	Chr2_18458604	2	18458604	6.31E-17
17-Jul	Average_Perimeter_Area	433	Chr2_18462085	2	18462085	6.31E-17
17-Jul	Average_Perimeter_Area	434	Chr2_18480506	2	18480506	6.31E-17
17-Jul	Average_Perimeter_Area	435	Chr2_18504858	2	18504858	6.31E-17
17-Jul	Average_Perimeter_Area	436	Chr2_18521592	2	18521592	6.31E-17
17-Jul	Average_Perimeter_Area	437	Chr2_18530806	2	18530806	6.31E-17
17-Jul	Average_Perimeter_Area	438	Chr2_18551991	2	18551991	6.31E-17
17-Jul	Average_Perimeter_Area	439	Chr2_18558268	2	18558268	6.31E-17
17-Jul	Average_Perimeter_Area	440	Chr2_18883737	2	18883737	6.31E-17
17-Jul	Average_Perimeter_Area	441	Chr2_18884802	2	18884802	6.31E-17
17-Jul	Average_Perimeter_Area	442	Chr2_18886451	2	18886451	6.31E-17
17-Jul	Average_Perimeter_Area	443	Chr2_18887135	2	18887135	6.31E-17
17-Jul	Average_Perimeter_Area	444	Chr2_18887347	2	18887347	6.31E-17
17-Jul	Average_Perimeter_Area	445	Chr2_18887696	2	18887696	6.31E-17
17-Jul	Average_Perimeter_Area	446	Chr2_19115825	2	19115825	6.31E-17
17-Jul	Average_Perimeter_Area	447	Chr2_19127822	2	19127822	6.31E-17
17-Jul	Average_Perimeter_Area	448	Chr2_19129099	2	19129099	6.31E-17
17-Jul	Average_Perimeter_Area	449	Chr3_355391	3	355391	6.31E-17
17-Jul	Average_Perimeter_Area	450	Chr3_860022	3	860022	6.31E-17
17-Jul	Average_Perimeter_Area	451	Chr3_1121571	3	1121571	6.31E-17
17-Jul	Average_Perimeter_Area	452	Chr3_3745432	3	3745432	6.31E-17
17-Jul	Average_Perimeter_Area	453	Chr3_4934019	3	4934019	6.31E-17
17-Jul	Average_Perimeter_Area	454	Chr3_5456536	3	5456536	6.31E-17
17-Jul	Average_Perimeter_Area	455	Chr3_5807251	3	5807251	6.31E-17
17-Jul	Average_Perimeter_Area	456	Chr3_6533621	3	6533621	6.31E-17
17-Jul	Average_Perimeter_Area	457	Chr3_6649470	3	6649470	6.31E-17
17-Jul	Average_Perimeter_Area	458	Chr3_7280530	3	7280530	6.31E-17
17-Jul	Average_Perimeter_Area	459	Chr3_8047976	3	8047976	6.31E-17
17-Jul	Average_Perimeter_Area	460	Chr3_9696102	3	9696102	6.31E-17
17-Jul	Average_Perimeter_Area	192	Chr3_9755254	3	9755254	6.31E-17
17-Jul	Average_Perimeter_Area	461	Chr3_10052715	3	10052715	6.31E-17
17-Jul	Average_Perimeter_Area	462	Chr3_14938933	3	14938933	6.31E-17
17-Jul	Average_Perimeter_Area	463	Chr3_15201285	3	15201285	6.31E-17
17-Jul	Average_Perimeter_Area	464	Chr3_17458197	3	17458197	6.31E-17
17-Jul	Average_Perimeter_Area	465	Chr3_17992020	3	17992020	6.31E-17
17-Jul	Average_Perimeter_Area	466	Chr3_18414603	3	18414603	6.31E-17
17-Jul	Average_Perimeter_Area	467	Chr3_18421040	3	18421040	6.31E-17
17-Jul	Average_Perimeter_Area	468	Chr3_18426259	3	18426259	6.31E-17
17-Jul	Average_Perimeter_Area	469	Chr3_18445744	3	18445744	6.31E-17
17-Jul	Average_Perimeter_Area	470	Chr3_18730847	3	18730847	6.31E-17
17-Jul	Average_Perimeter_Area	471	Chr3_18936308	3	18936308	6.31E-17
17-Jul	Average_Perimeter_Area	472	Chr3_19559589	3	19559589	6.31E-17
17-Jul	Average_Perimeter_Area	473	Chr3_20177301	3	20177301	6.31E-17
17-Jul	Average_Perimeter_Area	474	Chr3_22647827	3	22647827	6.31E-17
17-Jul	Average_Perimeter_Area	475	Chr3_22650544	3	22650544	6.31E-17
17-Jul	Average_Perimeter_Area	476	Chr4_795866	4	795866	6.31E-17
17-Jul	Average_Perimeter_Area	477	Chr4_804844	4	804844	6.31E-17
17-Jul	Average_Perimeter_Area	478	Chr4_1965449	4	1965449	6.31E-17
17-Jul	Average_Perimeter_Area	479	Chr4_2096425	4	2096425	6.31E-17
17-Jul	Average_Perimeter_Area	480	Chr4_2614320	4	2614320	6.31E-17
17-Jul	Average_Perimeter_Area	481	Chr4_5386415	4	5386415	6.31E-17
17-Jul	Average_Perimeter_Area	482	Chr4_5406766	4	5406766	6.31E-17
17-Jul	Average_Perimeter_Area	483	Chr4_5419802	4	5419802	6.31E-17
17-Jul	Average_Perimeter_Area	484	Chr4_5591983	4	5591983	6.31E-17
17-Jul	Average_Perimeter_Area	485	Chr4_6632936	4	6632936	6.31E-17
17-Jul	Average_Perimeter_Area	486	Chr4_6930453	4	6930453	6.31E-17
17-Jul	Average_Perimeter_Area	487	Chr4_9702559	4	9702559	6.31E-17
17-Jul	Average_Perimeter_Area	488	Chr4_11530720	4	11530720	6.31E-17
17-Jul	Average_Perimeter_Area	489	Chr4_11610511	4	11610511	6.31E-17
17-Jul	Average_Perimeter_Area	490	Chr4_11756319	4	11756319	6.31E-17
17-Jul	Average_Perimeter_Area	491	Chr4_13265656	4	13265656	6.31E-17
17-Jul	Average_Perimeter_Area	492	Chr4_13276184	4	13276184	6.31E-17
17-Jul	Average_Perimeter_Area	493	Chr4_13296141	4	13296141	6.31E-17
17-Jul	Average_Perimeter_Area	494	Chr4_13310961	4	13310961	6.31E-17
17-Jul	Average_Perimeter_Area	495	Chr4_13972699	4	13972699	6.31E-17
17-Jul	Average_Perimeter_Area	496	Chr4_14026315	4	14026315	6.31E-17
17-Jul	Average_Perimeter_Area	497	Chr4_14397964	4	14397964	6.31E-17
17-Jul	Average_Perimeter_Area	498	Chr4_14642686	4	14642686	6.31E-17
17-Jul	Average_Perimeter_Area	499	Chr4_15140094	4	15140094	6.31E-17
17-Jul	Average_Perimeter_Area	500	Chr4_15143060	4	15143060	6.31E-17
17-Jul	Average_Perimeter_Area	501	Chr4_15159938	4	15159938	6.31E-17
17-Jul	Average_Perimeter_Area	502	Chr4_15172924	4	15172924	6.31E-17
17-Jul	Average_Perimeter_Area	503	Chr4_15182382	4	15182382	6.31E-17
17-Jul	Average_Perimeter_Area	504	Chr4_15182860	4	15182860	6.31E-17
17-Jul	Average_Perimeter_Area	505	Chr4_15190018	4	15190018	6.31E-17
17-Jul	Average_Perimeter_Area	506	Chr4_15379181	4	15379181	6.31E-17
17-Jul	Average_Perimeter_Area	507	Chr4_15402220	4	15402220	6.31E-17
17-Jul	Average_Perimeter_Area	508	Chr4_15467443	4	15467443	6.31E-17
17-Jul	Average_Perimeter_Area	509	Chr4_15503276	4	15503276	6.31E-17
17-Jul	Average_Perimeter_Area	510	Chr4_15513192	4	15513192	6.31E-17
17-Jul	Average_Perimeter_Area	511	Chr4_15738223	4	15738223	6.31E-17
17-Jul	Average_Perimeter_Area	512	Chr4_16075333	4	16075333	6.31E-17
17-Jul	Average_Perimeter_Area	513	Chr4_16211871	4	16211871	6.31E-17
17-Jul	Average_Perimeter_Area	514	Chr4_16404787	4	16404787	6.31E-17
17-Jul	Average_Perimeter_Area	515	Chr5_432302	5	432302	6.31E-17
17-Jul	Average_Perimeter_Area	516	Chr5_1072323	5	1072323	6.31E-17
17-Jul	Average_Perimeter_Area	517	Chr5_1075064	5	1075064	6.31E-17
17-Jul	Average_Perimeter_Area	518	Chr5_1448210	5	1448210	6.31E-17
17-Jul	Average_Perimeter_Area	519	Chr5_2316046	5	2316046	6.31E-17
17-Jul	Average_Perimeter_Area	520	Chr5_2316383	5	2316383	6.31E-17
17-Jul	Average_Perimeter_Area	521	Chr5_3154125	5	3154125	6.31E-17
17-Jul	Average_Perimeter_Area	522	Chr5_3569811	5	3569811	6.31E-17
17-Jul	Average_Perimeter_Area	523	Chr5_4219623	5	4219623	6.31E-17
17-Jul	Average_Perimeter_Area	524	Chr5_4740497	5	4740497	6.31E-17
17-Jul	Average_Perimeter_Area	525	Chr5_4767938	5	4767938	6.31E-17
17-Jul	Average_Perimeter_Area	526	Chr5_5266074	5	5266074	6.31E-17
17-Jul	Average_Perimeter_Area	527	Chr5_6241181	5	6241181	6.31E-17
17-Jul	Average_Perimeter_Area	528	Chr5_8246232	5	8246232	6.31E-17
17-Jul	Average_Perimeter_Area	529	Chr5_8248681	5	8248681	6.31E-17
17-Jul	Average_Perimeter_Area	530	Chr5_8508167	5	8508167	6.31E-17
17-Jul	Average_Perimeter_Area	531	Chr5_8741849	5	8741849	6.31E-17
17-Jul	Average_Perimeter_Area	532	Chr5_9753488	5	9753488	6.31E-17
17-Jul	Average_Perimeter_Area	533	Chr5_15449701	5	15449701	6.31E-17
17-Jul	Average_Perimeter_Area	534	Chr5_18837066	5	18837066	6.31E-17
17-Jul	Average_Perimeter_Area	535	Chr5_21256161	5	21256161	6.31E-17
17-Jul	Average_Perimeter_Area	536	Chr5_23960586	5	23960586	6.31E-17
17-Jul	Average_Perimeter_Area	537	Chr5_24014578	5	24014578	6.31E-17
17-Jul	Average_Perimeter_Area	538	Chr5_24062655	5	24062655	6.31E-17
17-Jul	Average_Perimeter_Area	539	Chr5_24078611	5	24078611	6.31E-17
17-Jul	Average_Perimeter_Area	540	Chr5_24085069	5	24085069	6.31E-17
17-Jul	Average_Perimeter_Area	541	Chr5_24113765	5	24113765	6.31E-17
17-Jul	Average_Perimeter_Area	542	Chr5_24116853	5	24116853	6.31E-17
17-Jul	Average_Perimeter_Area	543	Chr5_24160668	5	24160668	6.31E-17
17-Jul	Average_Perimeter_Area	544	Chr5_24251633	5	24251633	6.31E-17
17-Jul	Average_Perimeter_Area	545	Chr5_24272721	5	24272721	6.31E-17
17-Jul	Average_Perimeter_Area	546	Chr5_24286493	5	24286493	6.31E-17
17-Jul	Average_Perimeter_Area	547	Chr5_24293522	5	24293522	6.31E-17
17-Jul	Average_Perimeter_Area	548	Chr5_24307164	5	24307164	6.31E-17
17-Jul	Average_Perimeter_Area	549	Chr5_24309182	5	24309182	6.31E-17
17-Jul	Average_Perimeter_Area	550	Chr5_24317065	5	24317065	6.31E-17
17-Jul	Average_Perimeter_Area	551	Chr5_24323446	5	24323446	6.31E-17
17-Jul	Average_Perimeter_Area	552	Chr5_24366560	5	24366560	6.31E-17
17-Jul	Average_Perimeter_Area	553	Chr5_24744202	5	24744202	6.31E-17
17-Jul	Average_Perimeter_Area	554	Chr5_25679472	5	25679472	6.31E-17
17-Jul	Average_Perimeter_Area	555	Chr5_26138113	5	26138113	6.31E-17
17-Jul	Average_Perimeter_Area	556	Chr5_26261972	5	26261972	6.31E-17
17-Jul	Average_Perimeter_Area	557	Chr5_26679379	5	26679379	6.31E-17
17-Jul	Average_Perimeter_Area	558	Chr3_9679466	3	9679466	6.31E-17
17-Jul	Average_Perimeter_Area	559	Chr1_4109991	1	4109991	6.82E-09
17-Jul	Average_Perimeter_Area	560	Chr1_4866028	1	4866028	6.82E-09
17-Jul	Average_Perimeter_Area	561	Chr1_8170970	1	8170970	6.82E-09
17-Jul	Average_Perimeter_Area	562	Chr1_8931566	1	8931566	6.82E-09
17-Jul	Average_Perimeter_Area	563	Chr1_9254129	1	9254129	6.82E-09
17-Jul	Average_Perimeter_Area	564	Chr1_13055650	1	13055650	6.82E-09
17-Jul	Average_Perimeter_Area	565	Chr1_13914094	1	13914094	6.82E-09
17-Jul	Average_Perimeter_Area	566	Chr1_29164643	1	29164643	6.82E-09
17-Jul	Average_Perimeter_Area	567	Chr2_9315280	2	9315280	6.82E-09
17-Jul	Average_Perimeter_Area	568	Chr2_12811055	2	12811055	6.82E-09
17-Jul	Average_Perimeter_Area	569	Chr2_13356695	2	13356695	6.82E-09
17-Jul	Average_Perimeter_Area	570	Chr2_14062335	2	14062335	6.82E-09
17-Jul	Average_Perimeter_Area	571	Chr2_14793852	2	14793852	6.82E-09
17-Jul	Average_Perimeter_Area	572	Chr2_14815897	2	14815897	6.82E-09
17-Jul	Average_Perimeter_Area	573	Chr2_14827911	2	14827911	6.82E-09
17-Jul	Average_Perimeter_Area	574	Chr2_14829892	2	14829892	6.82E-09
17-Jul	Average_Perimeter_Area	575	Chr3_6351587	3	6351587	6.82E-09
17-Jul	Average_Perimeter_Area	576	Chr3_8930393	3	8930393	6.82E-09
17-Jul	Average_Perimeter_Area	577	Chr3_9499913	3	9499913	6.82E-09
17-Jul	Average_Perimeter_Area	578	Chr3_9500326	3	9500326	6.82E-09
17-Jul	Average_Perimeter_Area	579	Chr3_9501614	3	9501614	6.82E-09
17-Jul	Average_Perimeter_Area	580	Chr3_9502055	3	9502055	6.82E-09
17-Jul	Average_Perimeter_Area	581	Chr3_11952986	3	11952986	6.82E-09
17-Jul	Average_Perimeter_Area	582	Chr3_17166605	3	17166605	6.82E-09
17-Jul	Average_Perimeter_Area	583	Chr3_18751999	3	18751999	6.82E-09
17-Jul	Average_Perimeter_Area	584	Chr3_23158415	3	23158415	6.82E-09
17-Jul	Average_Perimeter_Area	585	Chr3_23320662	3	23320662	6.82E-09
17-Jul	Average_Perimeter_Area	586	Chr4_8121502	4	8121502	6.82E-09
17-Jul	Average_Perimeter_Area	587	Chr4_10824908	4	10824908	6.82E-09
17-Jul	Average_Perimeter_Area	588	Chr4_10824960	4	10824960	6.82E-09
17-Jul	Average_Perimeter_Area	589	Chr4_10825234	4	10825234	6.82E-09
17-Jul	Average_Perimeter_Area	590	Chr4_10833250	4	10833250	6.82E-09
17-Jul	Average_Perimeter_Area	591	Chr4_10834717	4	10834717	6.82E-09
17-Jul	Average_Perimeter_Area	592	Chr4_10840458	4	10840458	6.82E-09
17-Jul	Average_Perimeter_Area	593	Chr4_10849304	4	10849304	6.82E-09
17-Jul	Average_Perimeter_Area	594	Chr4_15395424	4	15395424	6.82E-09
17-Jul	Average_Perimeter_Area	595	Chr4_17059736	4	17059736	6.82E-09
17-Jul	Average_Perimeter_Area	596	Chr4_17063494	4	17063494	6.82E-09
17-Jul	Average_Perimeter_Area	597	Chr4_17064434	4	17064434	6.82E-09
17-Jul	Average_Perimeter_Area	598	Chr4_17066254	4	17066254	6.82E-09
17-Jul	Average_Perimeter_Area	599	Chr4_17067151	4	17067151	6.82E-09
17-Jul	Average_Perimeter_Area	600	Chr4_17077455	4	17077455	6.82E-09
17-Jul	Average_Perimeter_Area	601	Chr4_17093716	4	17093716	6.82E-09
17-Jul	Average_Perimeter_Area	602	Chr4_17093980	4	17093980	6.82E-09
17-Jul	Average_Perimeter_Area	603	Chr4_17094057	4	17094057	6.82E-09
17-Jul	Average_Perimeter_Area	604	Chr4_17094325	4	17094325	6.82E-09
17-Jul	Average_Perimeter_Area	605	Chr4_17095281	4	17095281	6.82E-09
17-Jul	Average_Perimeter_Area	606	Chr4_17096044	4	17096044	6.82E-09
17-Jul	Average_Perimeter_Area	607	Chr4_17345423	4	17345423	6.82E-09
17-Jul	Average_Perimeter_Area	608	Chr4_17345500	4	17345500	6.82E-09
17-Jul	Average_Perimeter_Area	609	Chr5_8944518	5	8944518	6.82E-09
17-Jul	Average_Perimeter_Area	610	Chr5_8972282	5	8972282	6.82E-09
17-Jul	Average_Perimeter_Area	611	Chr5_17373059	5	17373059	6.82E-09
17-Jul	Average_Perimeter_Area	612	Chr2_19382071	2	19382071	8.31E-08
17-Jul	Average_Perimeter_Area	613	Chr2_19516359	2	19516359	8.31E-08
17-Jul	Average_Perimeter_Area	614	Chr3_7029349	3	7029349	8.31E-08
17-Jul	Average_Perimeter_Area	615	Chr3_9993837	3	9993837	8.31E-08
17-Jul	Average_Perimeter_Area	616	Chr3_9994092	3	9994092	8.31E-08
17-Jul	Average_Perimeter_Area	617	Chr3_12998599	3	12998599	8.31E-08
17-Jul	Average_Perimeter_Area	618	Chr3_14880781	3	14880781	8.31E-08
17-Jul	Average_Perimeter_Area	619	Chr3_14885127	3	14885127	8.31E-08
17-Jul	Average_Perimeter_Area	620	Chr3_14898736	3	14898736	8.31E-08
17-Jul	Average_Perimeter_Area	621	Chr3_14900504	3	14900504	8.31E-08
17-Jul	Average_Perimeter_Area	622	Chr3_14900522	3	14900522	8.31E-08
17-Jul	Average_Perimeter_Area	623	Chr5_9470933	5	9470933	8.31E-08
17-Jul	Average_Perimeter_Area	624	Chr5_9640348	5	9640348	8.31E-08
17-Jul	Average_Perimeter_Area	625	Chr1_592597	1	592597	2.96E-07
17-Jul	Average_Perimeter_Area	626	Chr1_5431603	1	5431603	2.96E-07
17-Jul	Average_Perimeter_Area	627	Chr1_5436167	1	5436167	2.96E-07
17-Jul	Average_Perimeter_Area	628	Chr1_5474305	1	5474305	2.96E-07
17-Jul	Average_Perimeter_Area	629	Chr1_7053619	1	7053619	2.96E-07
17-Jul	Average_Perimeter_Area	630	Chr1_24781148	1	24781148	2.96E-07
17-Jul	Average_Perimeter_Area	631	Chr2_1358230	2	1358230	2.96E-07
17-Jul	Average_Perimeter_Area	632	Chr2_13487899	2	13487899	2.96E-07
17-Jul	Average_Perimeter_Area	633	Chr2_18398371	2	18398371	2.96E-07
17-Jul	Average_Perimeter_Area	634	Chr2_18399904	2	18399904	2.96E-07
17-Jul	Average_Perimeter_Area	635	Chr3_2630463	3	2630463	2.96E-07
17-Jul	Average_Perimeter_Area	636	Chr3_10593163	3	10593163	2.96E-07
17-Jul	Average_Perimeter_Area	637	Chr3_10596137	3	10596137	2.96E-07
17-Jul	Average_Perimeter_Area	638	Chr3_10621120	3	10621120	2.96E-07
17-Jul	Average_Perimeter_Area	639	Chr3_10622336	3	10622336	2.96E-07
17-Jul	Average_Perimeter_Area	640	Chr3_10622959	3	10622959	2.96E-07
17-Jul	Average_Perimeter_Area	641	Chr3_10624414	3	10624414	2.96E-07
17-Jul	Average_Perimeter_Area	642	Chr3_10635859	3	10635859	2.96E-07
17-Jul	Average_Perimeter_Area	643	Chr3_10638133	3	10638133	2.96E-07
17-Jul	Average_Perimeter_Area	644	Chr3_10649295	3	10649295	2.96E-07
17-Jul	Average_Perimeter_Area	645	Chr3_10655781	3	10655781	2.96E-07
17-Jul	Average_Perimeter_Area	646	Chr4_15912884	4	15912884	2.96E-07
17-Jul	Average_Perimeter_Area	647	Chr5_981579	5	981579	2.96E-07
17-Jul	Average_Perimeter_Area	648	Chr5_1890341	5	1890341	2.96E-07
17-Jul	Average_Perimeter_Area	649	Chr5_1891114	5	1891114	2.96E-07
17-Jul	Average_Perimeter_Area	650	Chr5_6487904	5	6487904	2.96E-07
17-Jul	Average_Perimeter_Area	651	Chr5_10397649	5	10397649	2.96E-07
17-Jul	Average_Perimeter_Area	286	Chr5_24208641	5	24208641	2.96E-07
17-Jul	Average_Perimeter_Area	287	Chr5_24215381	5	24215381	2.96E-07
17-Jul	Average_Perimeter_Area	144	Chr1_8941911	1	8941911	3.54E-07
17-Jul	Average_Perimeter_Area	652	Chr1_10266830	1	10266830	3.54E-07
17-Jul	Average_Perimeter_Area	653	Chr1_10293357	1	10293357	3.54E-07
17-Jul	Average_Perimeter_Area	654	Chr1_17643182	1	17643182	3.54E-07
17-Jul	Average_Perimeter_Area	655	Chr2_7396934	2	7396934	3.54E-07
17-Jul	Average_Perimeter_Area	656	Chr2_7397817	2	7397817	3.54E-07
17-Jul	Average_Perimeter_Area	657	Chr3_8469439	3	8469439	3.54E-07
17-Jul	Average_Perimeter_Area	658	Chr3_8472337	3	8472337	3.54E-07
17-Jul	Average_Perimeter_Area	659	Chr3_9586211	3	9586211	3.54E-07
17-Jul	Average_Perimeter_Area	660	Chr3_9586570	3	9586570	3.54E-07
17-Jul	Average_Perimeter_Area	661	Chr3_9586818	3	9586818	3.54E-07
17-Jul	Average_Perimeter_Area	662	Chr3_12299410	3	12299410	3.54E-07
17-Jul	Average_Perimeter_Area	663	Chr3_12348477	3	12348477	3.54E-07
17-Jul	Average_Perimeter_Area	664	Chr3_12350718	3	12350718	3.54E-07
17-Jul	Average_Perimeter_Area	665	Chr3_12352708	3	12352708	3.54E-07
17-Jul	Average_Perimeter_Area	666	Chr3_18317720	3	18317720	3.54E-07
17-Jul	Average_Perimeter_Area	667	Chr3_18329094	3	18329094	3.54E-07
17-Jul	Average_Perimeter_Area	668	Chr4_6759030	4	6759030	3.54E-07
17-Jul	Average_Perimeter_Area	669	Chr4_8608354	4	8608354	3.54E-07
17-Jul	Average_Perimeter_Area	670	Chr4_15855865	4	15855865	3.54E-07
17-Jul	Average_Perimeter_Area	671	Chr5_1061571	5	1061571	3.54E-07
17-Jul	Average_Perimeter_Area	672	Chr5_1064694	5	1064694	3.54E-07
17-Jul	Average_Perimeter_Area	673	Chr5_4466504	5	4466504	3.54E-07
17-Jul	Average_Perimeter_Area	674	Chr5_4503930	5	4503930	3.54E-07
17-Jul	Average_Perimeter_Area	675	Chr5_4505528	5	4505528	3.54E-07
17-Jul	Average_Perimeter_Area	676	Chr5_4506242	5	4506242	3.54E-07
17-Jul	Average_Perimeter_Area	677	Chr5_4510823	5	4510823	3.54E-07
17-Jul	Average_Perimeter_Area	678	Chr5_8243901	5	8243901	3.54E-07
17-Jul	Average_Perimeter_Area	679	Chr5_18324453	5	18324453	3.54E-07
17-Jul	Average_Perimeter_Area	680	Chr1_17089475	1	17089475	5.83E-07
17-Jul	Average_Perimeter_Area	681	Chr1_18784614	1	18784614	5.83E-07
17-Jul	Average_Perimeter_Area	682	Chr2_1600484	2	1600484	5.83E-07
17-Jul	Average_Perimeter_Area	683	Chr2_4829091	2	4829091	5.83E-07
17-Jul	Average_Perimeter_Area	684	Chr3_11974937	3	11974937	5.83E-07
17-Jul	Average_Perimeter_Area	685	Chr3_11975313	3	11975313	5.83E-07
17-Jul	Average_Perimeter_Area	686	Chr4_8021147	4	8021147	5.83E-07
17-Jul	Average_Perimeter_Area	687	Chr1_25610774	1	25610774	1.19E-06
17-Jul	Average_Perimeter_Area	688	Chr1_25832379	1	25832379	1.19E-06
17-Jul	Average_Perimeter_Area	689	Chr1_25882650	1	25882650	1.19E-06
17-Jul	Average_Perimeter_Area	690	Chr1_25897269	1	25897269	1.19E-06
17-Jul	Average_Perimeter_Area	691	Chr1_25907636	1	25907636	1.19E-06
17-Jul	Average_Perimeter_Area	692	Chr3_11518475	3	11518475	1.19E-06
17-Jul	Average_Perimeter_Area	693	Chr3_14976708	3	14976708	1.19E-06
17-Jul	Average_Perimeter_Area	694	Chr4_17632723	4	17632723	1.19E-06
17-Jul	Average_Perimeter_Area	695	Chr5_21216886	5	21216886	1.19E-06
17-Jul	Average_Perimeter_Area	696	Chr1_10360747	1	10360747	1.34E-06
17-Jul	Average_Perimeter_Area	697	Chr1_24318379	1	24318379	1.34E-06
17-Jul	Average_Perimeter_Area	698	Chr2_12749131	2	12749131	1.34E-06
17-Jul	Average_Perimeter_Area	699	Chr2_12750994	2	12750994	1.34E-06
17-Jul	Average_Perimeter_Area	700	Chr3_2785103	3	2785103	1.34E-06
17-Jul	Average_Perimeter_Area	701	Chr3_2786700	3	2786700	1.34E-06
17-Jul	Average_Perimeter_Area	702	Chr3_2794680	3	2794680	1.34E-06
17-Jul	Average_Perimeter_Area	703	Chr3_2795466	3	2795466	1.34E-06
17-Jul	Average_Perimeter_Area	704	Chr4_5405069	4	5405069	1.34E-06
17-Jul	Average_Perimeter_Area	705	Chr5_4934862	5	4934862	1.34E-06
17-Jul	Average_Perimeter_Area	706	Chr5_7425887	5	7425887	1.34E-06
17-Jul	Average_Perimeter_Area	707	Chr5_7425990	5	7425990	1.34E-06
17-Jul	Average_Perimeter_Area	708	Chr5_15033431	5	15033431	1.34E-06
17-Jul	Average_Perimeter_Area	709	Chr5_20529333	5	20529333	1.34E-06
17-Jul	Average_Perimeter_Area	710	Chr1_954066	1	954066	1.69E-06
17-Jul	Average_Perimeter_Area	711	Chr1_1550217	1	1550217	1.69E-06
17-Jul	Average_Perimeter_Area	712	Chr1_2746852	1	2746852	1.69E-06
17-Jul	Average_Perimeter_Area	713	Chr1_3971150	1	3971150	1.69E-06
17-Jul	Average_Perimeter_Area	714	Chr1_4527470	1	4527470	1.69E-06
17-Jul	Average_Perimeter_Area	715	Chr1_5226852	1	5226852	1.69E-06
17-Jul	Average_Perimeter_Area	716	Chr1_5247245	1	5247245	1.69E-06
17-Jul	Average_Perimeter_Area	717	Chr1_5249120	1	5249120	1.69E-06
17-Jul	Average_Perimeter_Area	718	Chr1_5938936	1	5938936	1.69E-06
17-Jul	Average_Perimeter_Area	719	Chr1_7094546	1	7094546	1.69E-06
17-Jul	Average_Perimeter_Area	720	Chr1_7094941	1	7094941	1.69E-06
17-Jul	Average_Perimeter_Area	721	Chr1_7096181	1	7096181	1.69E-06
17-Jul	Average_Perimeter_Area	722	Chr1_11211709	1	11211709	1.69E-06
17-Jul	Average_Perimeter_Area	723	Chr1_12687246	1	12687246	1.69E-06
17-Jul	Average_Perimeter_Area	724	Chr1_22199764	1	22199764	1.69E-06
17-Jul	Average_Perimeter_Area	89	Chr1_22617541	1	22617541	1.69E-06
17-Jul	Average_Perimeter_Area	725	Chr1_29803359	1	29803359	1.69E-06
17-Jul	Average_Perimeter_Area	726	Chr2_7944738	2	7944738	1.69E-06
17-Jul	Average_Perimeter_Area	727	Chr2_9587338	2	9587338	1.69E-06
17-Jul	Average_Perimeter_Area	728	Chr2_13073413	2	13073413	1.69E-06
17-Jul	Average_Perimeter_Area	729	Chr2_13073785	2	13073785	1.69E-06
17-Jul	Average_Perimeter_Area	730	Chr2_14592996	2	14592996	1.69E-06
17-Jul	Average_Perimeter_Area	731	Chr2_16920560	2	16920560	1.69E-06
17-Jul	Average_Perimeter_Area	732	Chr2_17785223	2	17785223	1.69E-06
17-Jul	Average_Perimeter_Area	733	Chr3_8971777	3	8971777	1.69E-06
17-Jul	Average_Perimeter_Area	734	Chr3_8971945	3	8971945	1.69E-06
17-Jul	Average_Perimeter_Area	735	Chr3_9692864	3	9692864	1.69E-06
17-Jul	Average_Perimeter_Area	736	Chr3_9961779	3	9961779	1.69E-06
17-Jul	Average_Perimeter_Area	737	Chr3_9962688	3	9962688	1.69E-06
17-Jul	Average_Perimeter_Area	738	Chr3_9963706	3	9963706	1.69E-06
17-Jul	Average_Perimeter_Area	739	Chr3_9964177	3	9964177	1.69E-06
17-Jul	Average_Perimeter_Area	740	Chr3_9967555	3	9967555	1.69E-06
17-Jul	Average_Perimeter_Area	741	Chr3_20324580	3	20324580	1.69E-06
17-Jul	Average_Perimeter_Area	742	Chr3_22246070	3	22246070	1.69E-06
17-Jul	Average_Perimeter_Area	743	Chr4_276857	4	276857	1.69E-06
17-Jul	Average_Perimeter_Area	744	Chr4_5560321	4	5560321	1.69E-06
17-Jul	Average_Perimeter_Area	745	Chr4_9420921	4	9420921	1.69E-06
17-Jul	Average_Perimeter_Area	746	Chr4_9430611	4	9430611	1.69E-06
17-Jul	Average_Perimeter_Area	747	Chr4_9430801	4	9430801	1.69E-06
17-Jul	Average_Perimeter_Area	748	Chr4_11982115	4	11982115	1.69E-06
17-Jul	Average_Perimeter_Area	749	Chr4_12259709	4	12259709	1.69E-06
17-Jul	Average_Perimeter_Area	750	Chr4_12784587	4	12784587	1.69E-06
17-Jul	Average_Perimeter_Area	751	Chr4_12784974	4	12784974	1.69E-06
17-Jul	Average_Perimeter_Area	752	Chr4_14367061	4	14367061	1.69E-06
17-Jul	Average_Perimeter_Area	753	Chr4_15282664	4	15282664	1.69E-06
17-Jul	Average_Perimeter_Area	754	Chr4_15509705	4	15509705	1.69E-06
17-Jul	Average_Perimeter_Area	755	Chr5_2385507	5	2385507	1.69E-06
17-Jul	Average_Perimeter_Area	756	Chr5_4740757	5	4740757	1.69E-06
17-Jul	Average_Perimeter_Area	757	Chr5_19845002	5	19845002	1.69E-06
17-Jul	Average_Perimeter_Area	758	Chr5_20345917	5	20345917	1.69E-06
17-Jul	Average_Perimeter_Area	759	Chr5_22997470	5	22997470	1.69E-06
17-Jul	Average_Perimeter_Area	760	Chr5_23931468	5	23931468	1.69E-06
17-Jul	Average_Perimeter_Area	761	Chr5_24315761	5	24315761	1.69E-06
17-Jul	Average_Perimeter_Area	762	Chr1_3006776	1	3006776	2.27E-06
17-Jul	Average_Perimeter_Area	763	Chr1_13500608	1	13500608	2.27E-06
17-Jul	Average_Perimeter_Area	764	Chr1_29351086	1	29351086	2.27E-06
17-Jul	Average_Perimeter_Area	765	Chr1_29351240	1	29351240	2.27E-06
17-Jul	Average_Perimeter_Area	766	Chr3_5128186	3	5128186	2.27E-06
17-Jul	Average_Perimeter_Area	767	Chr3_8552264	3	8552264	2.27E-06
17-Jul	Average_Perimeter_Area	768	Chr3_9197625	3	9197625	2.27E-06
17-Jul	Average_Perimeter_Area	769	Chr3_18120027	3	18120027	2.27E-06
17-Jul	Average_Perimeter_Area	770	Chr4_6425477	4	6425477	2.27E-06
17-Jul	Average_Perimeter_Area	771	Chr4_11573306	4	11573306	2.27E-06
17-Jul	Average_Perimeter_Area	772	Chr1_1045552	1	1045552	2.52E-06
17-Jul	Average_Perimeter_Area	773	Chr1_7092870	1	7092870	2.52E-06
17-Jul	Average_Perimeter_Area	774	Chr1_22349885	1	22349885	2.52E-06
17-Jul	Average_Perimeter_Area	775	Chr1_23291878	1	23291878	2.52E-06
17-Jul	Average_Perimeter_Area	776	Chr1_23870030	1	23870030	2.52E-06
17-Jul	Average_Perimeter_Area	777	Chr1_23871084	1	23871084	2.52E-06
17-Jul	Average_Perimeter_Area	778	Chr1_26935598	1	26935598	2.52E-06
17-Jul	Average_Perimeter_Area	779	Chr1_29215356	1	29215356	2.52E-06
17-Jul	Average_Perimeter_Area	780	Chr2_17538699	2	17538699	2.52E-06
17-Jul	Average_Perimeter_Area	781	Chr2_18123827	2	18123827	2.52E-06
17-Jul	Average_Perimeter_Area	782	Chr2_18139709	2	18139709	2.52E-06
17-Jul	Average_Perimeter_Area	783	Chr2_18140335	2	18140335	2.52E-06
17-Jul	Average_Perimeter_Area	784	Chr3_15382523	3	15382523	2.52E-06
17-Jul	Average_Perimeter_Area	785	Chr3_19491763	3	19491763	2.52E-06
17-Jul	Average_Perimeter_Area	786	Chr3_22045937	3	22045937	2.52E-06
17-Jul	Average_Perimeter_Area	787	Chr3_22046183	3	22046183	2.52E-06
17-Jul	Average_Perimeter_Area	788	Chr4_798162	4	798162	2.52E-06
17-Jul	Average_Perimeter_Area	789	Chr4_8874691	4	8874691	2.52E-06
17-Jul	Average_Perimeter_Area	790	Chr4_12318285	4	12318285	2.52E-06
17-Jul	Average_Perimeter_Area	791	Chr4_15170120	4	15170120	2.52E-06
17-Jul	Average_Perimeter_Area	792	Chr5_4770773	5	4770773	2.52E-06
17-Jul	Average_Perimeter_Area	793	Chr5_21077386	5	21077386	2.52E-06
17-Jul	Average_Perimeter_Area	794	Chr5_21090648	5	21090648	2.52E-06
17-Jul	Average_Perimeter_Area	795	Chr2_1262477	2	1262477	2.81E-06
17-Jul	Average_Perimeter_Area	796	Chr2_1272026	2	1272026	2.81E-06
17-Jul	Average_Perimeter_Area	797	Chr2_1272393	2	1272393	2.81E-06
17-Jul	Average_Perimeter_Area	798	Chr2_14737328	2	14737328	2.81E-06
17-Jul	Average_Perimeter_Area	799	Chr2_14745486	2	14745486	2.81E-06
17-Jul	Average_Perimeter_Area	800	Chr2_14747920	2	14747920	2.81E-06
17-Jul	Average_Perimeter_Area	801	Chr2_14845057	2	14845057	2.81E-06
17-Jul	Average_Perimeter_Area	802	Chr3_11115727	3	11115727	2.81E-06
17-Jul	Average_Perimeter_Area	803	Chr3_11119161	3	11119161	2.81E-06
17-Jul	Average_Perimeter_Area	804	Chr3_17740921	3	17740921	2.81E-06
17-Jul	Average_Perimeter_Area	805	Chr3_17753961	3	17753961	2.81E-06
17-Jul	Average_Perimeter_Area	806	Chr3_17754409	3	17754409	2.81E-06
17-Jul	Average_Perimeter_Area	807	Chr5_17093746	5	17093746	2.81E-06
17-Jul	Average_Perimeter_Area	808	Chr3_1823234	3	1823234	3.95E-06
17-Jul	Average_Perimeter_Area	809	Chr3_3427867	3	3427867	3.95E-06
17-Jul	Average_Perimeter_Area	810	Chr5_10461813	5	10461813	3.95E-06
17-Jul	Average_Perimeter_Area	811	Chr5_10463016	5	10463016	3.95E-06
17-Jul	Average_Perimeter_Area	812	Chr5_10464787	5	10464787	3.95E-06
17-Jul	Average_Perimeter_Area	813	Chr5_10470585	5	10470585	3.95E-06
17-Jul	Average_Perimeter_Area	814	Chr1_17818841	1	17818841	4.01E-06
17-Jul	Average_Perimeter_Area	815	Chr1_23114038	1	23114038	4.01E-06
17-Jul	Average_Perimeter_Area	816	Chr2_18578954	2	18578954	4.01E-06
17-Jul	Average_Perimeter_Area	817	Chr4_5164365	4	5164365	4.01E-06
17-Jul	Average_Perimeter_Area	818	Chr5_24278447	5	24278447	4.01E-06
17-Jul	Average_Perimeter_Area	819	Chr5_24667511	5	24667511	4.01E-06
17-Jul	Average_Perimeter_Area	820	Chr5_26451940	5	26451940	4.01E-06
17-Jul	Average_width_ori	821	Chr3_8775814	3	8775814	1.50E-06
17-Jul	B_Ratio_mean	822	Chr1_10615723	1	10615723	5.70E-07
17-Jul	G_All_mean	823	Chr2_9365164	2	9365164	5.17E-07
17-Jul	G_All_mean	824	Chr2_9321680	2	9321680	6.06E-07
17-Jul	G_All_mean	825	Chr2_9352412	2	9352412	4.38E-06
17-Jul	G_All_mean	826	Chr2_9354086	2	9354086	4.38E-06
17-Jul	G_All_mean	827	Chr2_9355538	2	9355538	4.38E-06
17-Jul	G_All_mean	828	Chr2_9320755	2	9320755	4.38E-06
17-Jul	G_All_mean	829	Chr2_9321282	2	9321282	4.38E-06
17-Jul	G_Ratio_mean	823	Chr2_9365164	2	9365164	3.39E-06
17-Jul	G_Ratio_mean	824	Chr2_9321680	2	9321680	3.94E-06
17-Jul	Maximum_Leaf_Area	830	Chr4_6228771	4	6228771	3.98E-06
17-Jul	R_Ratio_mean	831	Chr4_14087002	4	14087002	4.89E-07
17-Jul	Total_Leaf_Area	832	Chr5_25430738	5	25430738	2.91E-07
17-Jul	Total_Leaf_Area	833	Chr1_10373199	1	10373199	1.83E-06
17-Jul	Total_Leaf_Area	834	Chr3_6596834	3	6596834	1.83E-06
17-Jul	Total_Leaf_Area	835	Chr3_11776365	3	11776365	1.83E-06
17-Jul	Total_Leaf_Area	836	Chr3_12489563	3	12489563	1.83E-06
17-Jul	Total_Leaf_Area	837	Chr3_20039392	3	20039392	1.83E-06
17-Jul	Total_Leaf_Area	838	Chr5_1280017	5	1280017	1.83E-06
17-Jul	Total_Leaf_Area	839	Chr5_1283762	5	1283762	1.83E-06
17-Jul	Total_Leaf_Area	840	Chr5_8902756	5	8902756	1.83E-06
17-Jul	Total_Leaf_Area	841	Chr5_20448775	5	20448775	1.83E-06
17-Jul	Total_Leaf_Area	842	Chr5_22984958	5	22984958	1.83E-06
18-Jul	Average_Area_MBB_Area	843	Chr5_5027093	5	5027093	2.01E-06
18-Jul	Average_Leaf_Area	844	Chr5_20056770	5	20056770	6.12E-07
18-Jul	Average_Leaf_Area	845	Chr5_20061110	5	20061110	6.12E-07
18-Jul	Average_Leaf_Area	846	Chr5_20061245	5	20061245	6.12E-07
18-Jul	Average_Leaf_Area	847	Chr1_27466425	1	27466425	2.71E-06
18-Jul	Average_Leaf_Area	848	Chr5_20009980	5	20009980	4.08E-06
18-Jul	Average_Leaf_Area	849	Chr3_11392427	3	11392427	4.10E-06
18-Jul	Average_Leaf_Area	850	Chr5_19908974	5	19908974	4.62E-06
18-Jul	Average_MBB_Area	844	Chr5_20056770	5	20056770	6.31E-07
18-Jul	Average_MBB_Area	845	Chr5_20061110	5	20061110	6.31E-07
18-Jul	Average_MBB_Area	846	Chr5_20061245	5	20061245	6.31E-07
18-Jul	Average_MBB_Area	847	Chr1_27466425	1	27466425	2.00E-06
18-Jul	Average_MBB_Area	851	Chr4_8904286	4	8904286	2.87E-06
18-Jul	Average_MBB_Area	852	Chr2_7580312	2	7580312	3.97E-06
18-Jul	Average_MBB_Area	848	Chr5_20009980	5	20009980	4.35E-06
18-Jul	Average_Perimeter_Area	853	Chr5_5185057	5	5185057	1.16E-08
18-Jul	Average_Perimeter_Area	854	Chr1_27317651	1	27317651	9.03E-07
18-Jul	Average_Perimeter_Area	855	Chr5_5179423	5	5179423	1.02E-06
18-Jul	Average_Perimeter_Area	843	Chr5_5027093	5	5027093	1.07E-06
18-Jul	Average_Perimeter_Area	856	Chr1_27318354	1	27318354	3.49E-06
18-Jul	Average_Perimeter_Area	857	Chr1_22766396	1	22766396	4.94E-06
18-Jul	Average_Perimeter_Area	858	Chr4_6740680	4	6740680	4.94E-06
18-Jul	Average_Perimeter	847	Chr1_27466425	1	27466425	2.03E-06
18-Jul	Average_Roundness	859	Chr5_4391444	5	4391444	1.80E-06
18-Jul	Average_Roundness	860	Chr5_25484166	5	25484166	2.59E-06
18-Jul	Average_Roundness	861	Chr5_5662762	5	5662762	4.39E-06
18-Jul	Average_Width	844	Chr5_20056770	5	20056770	3.87E-06
18-Jul	Average_Width	845	Chr5_20061110	5	20061110	3.87E-06
18-Jul	Average_Width	846	Chr5_20061245	5	20061245	3.87E-06
18-Jul	G_All_mean	862	Chr1_25992363	1	25992363	4.71E-06
18-Jul	Maximum_Leaf_Area	863	Chr4_6092503	4	6092503	1.78E-06
18-Jul	Maximum_Leaf_Area	864	Chr3_11390767	3	11390767	1.98E-06
18-Jul	Maximum_Leaf_Area	847	Chr1_27466425	1	27466425	3.41E-06
18-Jul	MBB_Area	864	Chr3_11390767	3	11390767	1.90E-06
18-Jul	MBB_Area	863	Chr4_6092503	4	6092503	2.04E-06
18-Jul	Total_Leaf_Area	849	Chr3_11392427	3	11392427	9.74E-07
18-Jul	Total_Leaf_Area	865	Chr1_12066745	1	12066745	1.43E-06
18-Jul	Total_Leaf_Area	866	Chr5_16122851	5	16122851	1.43E-06
18-Jul	Total_Leaf_Area	867	Chr5_16123131	5	16123131	1.43E-06
18-Jul	Total_Leaf_Area	868	Chr1_4450841	1	4450841	1.88E-06
18-Jul	Total_Leaf_Area	869	Chr1_11913528	1	11913528	1.88E-06
18-Jul	Total_Leaf_Area	870	Chr1_21011131	1	21011131	1.88E-06
18-Jul	Total_Leaf_Area	871	Chr1_21095907	1	21095907	1.88E-06
18-Jul	Total_Leaf_Area	872	Chr1_21096651	1	21096651	1.88E-06
18-Jul	Total_Leaf_Area	873	Chr1_21106647	1	21106647	1.88E-06
18-Jul	Total_Leaf_Area	874	Chr2_1226419	2	1226419	1.88E-06
18-Jul	Total_Leaf_Area	875	Chr2_1228325	2	1228325	1.88E-06
18-Jul	Total_Leaf_Area	835	Chr3_11776365	3	11776365	1.88E-06
18-Jul	Total_Leaf_Area	876	Chr3_11778057	3	11778057	1.88E-06
18-Jul	Total_Leaf_Area	877	Chr3_11783480	3	11783480	1.88E-06
18-Jul	Total_Leaf_Area	878	Chr3_15790457	3	15790457	1.88E-06
18-Jul	Total_Leaf_Area	837	Chr3_20039392	3	20039392	1.88E-06
18-Jul	Total_Leaf_Area	879	Chr3_20039828	3	20039828	1.88E-06
18-Jul	Total_Leaf_Area	880	Chr3_20040177	3	20040177	1.88E-06
18-Jul	Total_Leaf_Area	881	Chr3_20040753	3	20040753	1.88E-06
18-Jul	Total_Leaf_Area	882	Chr5_21217761	5	21217761	1.88E-06
18-Jul	Total_Leaf_Area	847	Chr1_27466425	1	27466425	2.48E-06
18-Jul	Total_Leaf_Area	883	Chr3_18832913	3	18832913	3.02E-06
18-Jul	Total_Leaf_Area	844	Chr5_20056770	5	20056770	3.95E-06
18-Jul	Total_Leaf_Area	845	Chr5_20061110	5	20061110	3.95E-06
18-Jul	Total_Leaf_Area	846	Chr5_20061245	5	20061245	3.95E-06
18-Jul	Total_Leaf_Number	884	Chr3_15430991	3	15430991	3.08E-06
18-Jul	Total_Leaf_Number	885	Chr3_15431412	3	15431412	3.08E-06
18-Jul	Total_Leaf_Number	886	Chr5_7391706	5	7391706	4.26E-06
20-Jul	Average_Area_MBB_Area	887	Chr5_17230053	5	17230053	1.59E-07
20-Jul	Average_Area_MBB_Area	888	Chr5_17226004	5	17226004	1.84E-06
20-Jul	Average_Area_MBB_Area	889	Chr5_17228024	5	17228024	1.84E-06
20-Jul	Average_Area_MBB_Area	890	Chr5_17228769	5	17228769	1.84E-06
20-Jul	Average_Area_MBB_Area	891	Chr5_17229567	5	17229567	1.84E-06
20-Jul	Average_Area_MBB_Area	892	Chr5_17226203	5	17226203	2.93E-06
20-Jul	Average_Area_MBB_Area	893	Chr1_23896003	1	23896003	3.93E-06
20-Jul	Average_Leaf_Area	894	Chr4_1048927	4	1048927	1.01E-06
20-Jul	Average_Leaf_Area	895	Chr4_1065802	4	1065802	4.84E-06
20-Jul	Average_length_ori	887	Chr5_17230053	5	17230053	3.12E-06
20-Jul	Average_Length	887	Chr5_17230053	5	17230053	2.30E-06
20-Jul	Average_MBB_Area	894	Chr4_1048927	4	1048927	7.83E-07
20-Jul	Average_MBB_Area	896	Chr2_17160599	2	17160599	3.47E-06
20-Jul	Average_MBB_Area	895	Chr4_1065802	4	1065802	4.78E-06
20-Jul	Average_Perimeter_Area	897	Chr2_3177800	2	3177800	1.56E-06
20-Jul	Average_Perimeter_Area	898	Chr1_26732042	1	26732042	2.94E-06
20-Jul	Average_Perimeter_Area	899	Chr5_25997173	5	25997173	3.92E-06
20-Jul	Average_Perimeter	900	Chr5_17559010	5	17559010	1.23E-06
20-Jul	Average_Perimeter	901	Chr5_20990650	5	20990650	1.27E-06
20-Jul	Average_Roundness	902	Chr1_12712206	1	12712206	3.12E-06
20-Jul	Average_Roundness	903	Chr1_15006266	1	15006266	3.39E-06
20-Jul	Average_Width	894	Chr4_1048927	4	1048927	1.73E-06
20-Jul	Average_Width	895	Chr4_1065802	4	1065802	4.58E-06
20-Jul	B_Ratio_mean	904	Chr3_10130001	3	10130001	3.85E-06
20-Jul	B_Ratio_mean	905	Chr4_7958073	4	7958073	3.85E-06
20-Jul	G_Ratio_mean	906	Chr5_26601394	5	26601394	3.49E-06
20-Jul	Maximum_Leaf_Area	894	Chr4_1048927	4	1048927	7.18E-07
20-Jul	Maximum_Leaf_Area	907	Chr4_1010699	4	1010699	2.91E-06
20-Jul	MBB_Area	894	Chr4_1048927	4	1048927	1.26E-06
20-Jul	MBB_Area	908	Chr3_9545904	3	9545904	1.88E-06
20-Jul	MBB_Area	909	Chr2_5549098	2	5549098	2.34E-06
20-Jul	R_Ratio_mean	910	Chr1_16995183	1	16995183	1.72E-06
20-Jul	R_Ratio_mean	911	Chr2_7573543	2	7573543	2.00E-06
20-Jul	R_Ratio_mean	912	Chr2_14265649	2	14265649	3.39E-06
20-Jul	R_Ratio_mean	913	Chr2_14297418	2	14297418	4.27E-06
20-Jul	Total_Leaf_Area	894	Chr4_1048927	4	1048927	2.63E-07
20-Jul	Total_Leaf_Area	914	Chr3_8210256	3	8210256	1.60E-06
20-Jul	Total_Leaf_Area	915	Chr1_5102675	1	5102675	2.65E-06
20-Jul	Total_Leaf_Area	916	Chr4_1179692	4	1179692	4.29E-06
21-Jul	Average_Leaf_Area	917	Chr5_23045053	5	23045053	8.87E-09
21-Jul	Average_Leaf_Area	918	Chr5_23062192	5	23062192	4.04E-08
21-Jul	Average_Leaf_Area	919	Chr1_22300846	1	22300846	5.29E-08
21-Jul	Average_Leaf_Area	920	Chr4_2557492	4	2557492	5.29E-08
21-Jul	Average_Leaf_Area	921	Chr3_11313868	3	11313868	7.47E-08
21-Jul	Average_Leaf_Area	922	Chr4_9272406	4	9272406	1.23E-07
21-Jul	Average_Leaf_Area	923	Chr4_13262581	4	13262581	1.23E-07
21-Jul	Average_Leaf_Area	924	Chr4_13308669	4	13308669	3.22E-07
21-Jul	Average_Leaf_Area	925	Chr4_13311614	4	13311614	3.22E-07
21-Jul	Average_Leaf_Area	926	Chr5_15911076	5	15911076	3.90E-07
21-Jul	Average_Leaf_Area	927	Chr4_9192313	4	9192313	4.58E-07
21-Jul	Average_Leaf_Area	928	Chr2_4254960	2	4254960	5.22E-07
21-Jul	Average_Leaf_Area	929	Chr4_13224564	4	13224564	5.70E-07
21-Jul	Average_Leaf_Area	930	Chr1_8046333	1	8046333	7.13E-07
21-Jul	Average_Leaf_Area	21	Chr5_21367153	5	21367153	7.45E-07
21-Jul	Average_Leaf_Area	931	Chr1_5171203	1	5171203	7.60E-07
21-Jul	Average_Leaf_Area	932	Chr5_23979883	5	23979883	1.01E-06
21-Jul	Average_Leaf_Area	933	Chr4_13653066	4	13653066	1.10E-06
21-Jul	Average_Leaf_Area	934	Chr4_13658716	4	13658716	1.10E-06
21-Jul	Average_Leaf_Area	935	Chr4_17302298	4	17302298	1.11E-06
21-Jul	Average_Leaf_Area	936	Chr2_10227907	2	10227907	1.31E-06
21-Jul	Average_Leaf_Area	937	Chr2_17479573	2	17479573	1.31E-06
21-Jul	Average_Leaf_Area	938	Chr4_13558826	4	13558826	1.34E-06
21-Jul	Average_Leaf_Area	939	Chr4_13610828	4	13610828	1.34E-06
21-Jul	Average_Leaf_Area	940	Chr1_8046639	1	8046639	1.36E-06
21-Jul	Average_Leaf_Area	941	Chr2_11920748	2	11920748	1.59E-06
21-Jul	Average_Leaf_Area	942	Chr4_13643680	4	13643680	1.73E-06
21-Jul	Average_Leaf_Area	943	Chr5_5564651	5	5564651	1.93E-06
21-Jul	Average_Leaf_Area	944	Chr2_2208215	2	2208215	1.98E-06
21-Jul	Average_Leaf_Area	945	Chr3_12642006	3	12642006	2.53E-06
21-Jul	Average_Leaf_Area	946	Chr4_9016684	4	9016684	3.37E-06
21-Jul	Average_Leaf_Area	947	Chr2_19069168	2	19069168	3.42E-06
21-Jul	Average_Leaf_Area	948	Chr5_23250900	5	23250900	3.50E-06
21-Jul	Average_Leaf_Area	949	Chr5_23033441	5	23033441	3.55E-06
21-Jul	Average_Leaf_Area	950	Chr2_16323947	2	16323947	4.09E-06
21-Jul	Average_Leaf_Area	118	Chr2_10262743	2	10262743	4.54E-06
21-Jul	Average_Leaf_Area	951	Chr3_23030012	3	23030012	4.87E-06
21-Jul	Average_length_ori	917	Chr5_23045053	5	23045053	6.45E-08
21-Jul	Average_length_ori	952	Chr4_8940489	4	8940489	9.19E-07
21-Jul	Average_length_ori	924	Chr4_13308669	4	13308669	2.61E-06
21-Jul	Average_length_ori	925	Chr4_13311614	4	13311614	2.61E-06
21-Jul	Average_length_ori	948	Chr5_23250900	5	23250900	2.71E-06
21-Jul	Average_length_ori	953	Chr3_1909770	3	1909770	2.76E-06
21-Jul	Average_length_ori	954	Chr2_5025805	2	5025805	2.80E-06
21-Jul	Average_length_ori	922	Chr4_9272406	4	9272406	2.97E-06
21-Jul	Average_length_ori	923	Chr4_13262581	4	13262581	2.97E-06
21-Jul	Average_length_ori	955	Chr3_4984475	3	4984475	3.09E-06
21-Jul	Average_length_ori	956	Chr4_13231999	4	13231999	3.09E-06
21-Jul	Average_length_ori	927	Chr4_9192313	4	9192313	4.25E-06
21-Jul	Average_length_ori	957	Chr3_19147899	3	19147899	4.50E-06
21-Jul	Average_length_ori	958	Chr3_19147951	3	19147951	4.50E-06
21-Jul	Average_length_ori	959	Chr2_4324604	2	4324604	4.69E-06
21-Jul	Average_length_ori	928	Chr2_4254960	2	4254960	4.78E-06
21-Jul	Average_Length	917	Chr5_23045053	5	23045053	9.05E-08
21-Jul	Average_Length	952	Chr4_8940489	4	8940489	8.83E-07
21-Jul	Average_Length	957	Chr3_19147899	3	19147899	3.30E-06
21-Jul	Average_Length	958	Chr3_19147951	3	19147951	3.30E-06
21-Jul	Average_Length	924	Chr4_13308669	4	13308669	3.31E-06
21-Jul	Average_Length	925	Chr4_13311614	4	13311614	3.31E-06
21-Jul	Average_Length	954	Chr2_5025805	2	5025805	3.45E-06
21-Jul	Average_Length	959	Chr2_4324604	2	4324604	4.72E-06
21-Jul	Average_Length	953	Chr3_1909770	3	1909770	4.81E-06
21-Jul	Average_MBB_Area	917	Chr5_23045053	5	23045053	4.13E-09
21-Jul	Average_MBB_Area	918	Chr5_23062192	5	23062192	2.30E-08
21-Jul	Average_MBB_Area	919	Chr1_22300846	1	22300846	5.85E-08
21-Jul	Average_MBB_Area	920	Chr4_2557492	4	2557492	5.85E-08
21-Jul	Average_MBB_Area	921	Chr3_11313868	3	11313868	1.61E-07
21-Jul	Average_MBB_Area	922	Chr4_9272406	4	9272406	1.61E-07
21-Jul	Average_MBB_Area	923	Chr4_13262581	4	13262581	1.61E-07
21-Jul	Average_MBB_Area	927	Chr4_9192313	4	9192313	2.26E-07
21-Jul	Average_MBB_Area	924	Chr4_13308669	4	13308669	5.04E-07
21-Jul	Average_MBB_Area	925	Chr4_13311614	4	13311614	5.04E-07
21-Jul	Average_MBB_Area	928	Chr2_4254960	2	4254960	5.97E-07
21-Jul	Average_MBB_Area	929	Chr4_13224564	4	13224564	6.10E-07
21-Jul	Average_MBB_Area	935	Chr4_17302298	4	17302298	7.41E-07
21-Jul	Average_MBB_Area	930	Chr1_8046333	1	8046333	8.43E-07
21-Jul	Average_MBB_Area	932	Chr5_23979883	5	23979883	9.42E-07
21-Jul	Average_MBB_Area	949	Chr5_23033441	5	23033441	1.03E-06
21-Jul	Average_MBB_Area	926	Chr5_15911076	5	15911076	1.06E-06
21-Jul	Average_MBB_Area	948	Chr5_23250900	5	23250900	1.47E-06
21-Jul	Average_MBB_Area	950	Chr2_16323947	2	16323947	1.47E-06
21-Jul	Average_MBB_Area	960	Chr4_6134001	4	6134001	1.51E-06
21-Jul	Average_MBB_Area	961	Chr4_6141551	4	6141551	1.51E-06
21-Jul	Average_MBB_Area	942	Chr4_13643680	4	13643680	1.83E-06
21-Jul	Average_MBB_Area	940	Chr1_8046639	1	8046639	2.25E-06
21-Jul	Average_MBB_Area	937	Chr2_17479573	2	17479573	2.45E-06
21-Jul	Average_MBB_Area	933	Chr4_13653066	4	13653066	2.51E-06
21-Jul	Average_MBB_Area	934	Chr4_13658716	4	13658716	2.51E-06
21-Jul	Average_MBB_Area	21	Chr5_21367153	5	21367153	2.55E-06
21-Jul	Average_MBB_Area	943	Chr5_5564651	5	5564651	3.13E-06
21-Jul	Average_MBB_Area	941	Chr2_11920748	2	11920748	3.25E-06
21-Jul	Average_MBB_Area	946	Chr4_9016684	4	9016684	3.57E-06
21-Jul	Average_MBB_Area	962	Chr2_4089847	2	4089847	3.74E-06
21-Jul	Average_MBB_Area	936	Chr2_10227907	2	10227907	3.93E-06
21-Jul	Average_MBB_Area	938	Chr4_13558826	4	13558826	4.32E-06
21-Jul	Average_MBB_Area	939	Chr4_13610828	4	13610828	4.32E-06
21-Jul	Average_MBB_Area	957	Chr3_19147899	3	19147899	4.64E-06
21-Jul	Average_MBB_Area	958	Chr3_19147951	3	19147951	4.64E-06
21-Jul	Average_MBB_Area	959	Chr2_4324604	2	4324604	4.70E-06
21-Jul	Average_MBB_Area	931	Chr1_5171203	1	5171203	4.92E-06
21-Jul	Average_MBB_Area	963	Chr2_4316445	2	4316445	4.98E-06
21-Jul	Average_MBB_Area	964	Chr2_4319611	2	4319611	4.98E-06
21-Jul	Average_MBB_Area	965	Chr2_4325591	2	4325591	4.98E-06
21-Jul	Average_MBB_Area	966	Chr2_4331374	2	4331374	4.98E-06
21-Jul	Average_MBB_Area	967	Chr2_4333226	2	4333226	4.98E-06
21-Jul	Average_MBB_Area	968	Chr2_4344556	2	4344556	4.98E-06
21-Jul	Average_MBB_Area	969	Chr2_4347301	2	4347301	4.98E-06
21-Jul	Average_Perimeter_Area	970	Chr5_17092255	5	17092255	1.77E-06
21-Jul	Average_Perimeter_Area	971	Chr5_17091310	5	17091310	2.97E-06
21-Jul	Average_Perimeter	917	Chr5_23045053	5	23045053	2.09E-10
21-Jul	Average_Perimeter	918	Chr5_23062192	5	23062192	3.03E-09
21-Jul	Average_Perimeter	919	Chr1_22300846	1	22300846	3.99E-08
21-Jul	Average_Perimeter	920	Chr4_2557492	4	2557492	3.99E-08
21-Jul	Average_Perimeter	927	Chr4_9192313	4	9192313	6.11E-08
21-Jul	Average_Perimeter	21	Chr5_21367153	5	21367153	7.49E-08
21-Jul	Average_Perimeter	935	Chr4_17302298	4	17302298	1.56E-07
21-Jul	Average_Perimeter	921	Chr3_11313868	3	11313868	5.01E-07
21-Jul	Average_Perimeter	932	Chr5_23979883	5	23979883	5.21E-07
21-Jul	Average_Perimeter	942	Chr4_13643680	4	13643680	5.36E-07
21-Jul	Average_Perimeter	922	Chr4_9272406	4	9272406	6.28E-07
21-Jul	Average_Perimeter	923	Chr4_13262581	4	13262581	6.28E-07
21-Jul	Average_Perimeter	972	Chr5_23039214	5	23039214	6.95E-07
21-Jul	Average_Perimeter	973	Chr5_23039985	5	23039985	6.95E-07
21-Jul	Average_Perimeter	974	Chr5_23040330	5	23040330	6.95E-07
21-Jul	Average_Perimeter	975	Chr5_23040537	5	23040537	6.95E-07
21-Jul	Average_Perimeter	949	Chr5_23033441	5	23033441	9.64E-07
21-Jul	Average_Perimeter	929	Chr4_13224564	4	13224564	1.01E-06
21-Jul	Average_Perimeter	948	Chr5_23250900	5	23250900	1.46E-06
21-Jul	Average_Perimeter	950	Chr2_16323947	2	16323947	1.68E-06
21-Jul	Average_Perimeter	946	Chr4_9016684	4	9016684	1.80E-06
21-Jul	Average_Perimeter	938	Chr4_13558826	4	13558826	1.86E-06
21-Jul	Average_Perimeter	939	Chr4_13610828	4	13610828	1.86E-06
21-Jul	Average_Perimeter	960	Chr4_6134001	4	6134001	2.18E-06
21-Jul	Average_Perimeter	961	Chr4_6141551	4	6141551	2.18E-06
21-Jul	Average_Perimeter	930	Chr1_8046333	1	8046333	2.21E-06
21-Jul	Average_Perimeter	954	Chr2_5025805	2	5025805	2.34E-06
21-Jul	Average_Perimeter	962	Chr2_4089847	2	4089847	2.45E-06
21-Jul	Average_Perimeter	933	Chr4_13653066	4	13653066	2.56E-06
21-Jul	Average_Perimeter	934	Chr4_13658716	4	13658716	2.56E-06
21-Jul	Average_Perimeter	928	Chr2_4254960	2	4254960	2.96E-06
21-Jul	Average_Perimeter	976	Chr4_12974805	4	12974805	2.99E-06
21-Jul	Average_Perimeter	977	Chr5_11975714	5	11975714	3.36E-06
21-Jul	Average_Perimeter	924	Chr4_13308669	4	13308669	3.42E-06
21-Jul	Average_Perimeter	925	Chr4_13311614	4	13311614	3.42E-06
21-Jul	Average_Perimeter	926	Chr5_15911076	5	15911076	3.64E-06
21-Jul	Average_Perimeter	978	Chr2_3978561	2	3978561	4.16E-06
21-Jul	Average_Roundness	949	Chr5_23033441	5	23033441	5.94E-07
21-Jul	Average_Roundness	979	Chr4_1360599	4	1360599	2.06E-06
21-Jul	Average_Roundness	980	Chr4_1361490	4	1361490	2.06E-06
21-Jul	Average_Roundness	981	Chr4_1362544	4	1362544	2.06E-06
21-Jul	Average_Roundness	982	Chr4_1363945	4	1363945	2.06E-06
21-Jul	Average_Roundness	983	Chr4_1361976	4	1361976	2.23E-06
21-Jul	Average_Roundness	972	Chr5_23039214	5	23039214	2.68E-06
21-Jul	Average_Roundness	973	Chr5_23039985	5	23039985	2.68E-06
21-Jul	Average_Roundness	974	Chr5_23040330	5	23040330	2.68E-06
21-Jul	Average_Roundness	975	Chr5_23040537	5	23040537	2.68E-06
21-Jul	Average_Roundness	962	Chr2_4089847	2	4089847	3.17E-06
21-Jul	Average_Roundness	984	Chr3_14342719	3	14342719	4.60E-06
21-Jul	Average_Roundness	985	Chr3_10534141	3	10534141	4.75E-06
21-Jul	Average_width_ori	917	Chr5_23045053	5	23045053	5.00E-08
21-Jul	Average_width_ori	922	Chr4_9272406	4	9272406	2.08E-06
21-Jul	Average_width_ori	923	Chr4_13262581	4	13262581	2.08E-06
21-Jul	Average_width_ori	948	Chr5_23250900	5	23250900	2.29E-06
21-Jul	Average_width_ori	924	Chr4_13308669	4	13308669	2.64E-06
21-Jul	Average_width_ori	925	Chr4_13311614	4	13311614	2.64E-06
21-Jul	Average_width_ori	921	Chr3_11313868	3	11313868	2.67E-06
21-Jul	Average_width_ori	927	Chr4_9192313	4	9192313	3.05E-06
21-Jul	Average_width_ori	928	Chr2_4254960	2	4254960	3.30E-06
21-Jul	Average_width_ori	952	Chr4_8940489	4	8940489	3.68E-06
21-Jul	Average_width_ori	919	Chr1_22300846	1	22300846	3.99E-06
21-Jul	Average_width_ori	920	Chr4_2557492	4	2557492	3.99E-06
21-Jul	Average_Width	21	Chr5_21367153	5	21367153	9.12E-08
21-Jul	Average_Width	917	Chr5_23045053	5	23045053	2.26E-07
21-Jul	Average_Width	921	Chr3_11313868	3	11313868	4.62E-07
21-Jul	Average_Width	931	Chr1_5171203	1	5171203	8.88E-07
21-Jul	Average_Width	922	Chr4_9272406	4	9272406	1.26E-06
21-Jul	Average_Width	923	Chr4_13262581	4	13262581	1.26E-06
21-Jul	Average_Width	919	Chr1_22300846	1	22300846	1.66E-06
21-Jul	Average_Width	920	Chr4_2557492	4	2557492	1.66E-06
21-Jul	Average_Width	926	Chr5_15911076	5	15911076	1.80E-06
21-Jul	Average_Width	927	Chr4_9192313	4	9192313	1.84E-06
21-Jul	Average_Width	941	Chr2_11920748	2	11920748	1.88E-06
21-Jul	Average_Width	933	Chr4_13653066	4	13653066	2.07E-06
21-Jul	Average_Width	934	Chr4_13658716	4	13658716	2.07E-06
21-Jul	Average_Width	928	Chr2_4254960	2	4254960	2.07E-06
21-Jul	Average_Width	918	Chr5_23062192	5	23062192	2.59E-06
21-Jul	Average_Width	986	Chr1_3456808	1	3456808	2.71E-06
21-Jul	Average_Width	987	Chr1_3475813	1	3475813	2.71E-06
21-Jul	Average_Width	988	Chr1_3476422	1	3476422	2.71E-06
21-Jul	Average_Width	989	Chr1_3522764	1	3522764	2.71E-06
21-Jul	Average_Width	990	Chr1_3537321	1	3537321	2.71E-06
21-Jul	Average_Width	991	Chr1_3543643	1	3543643	2.71E-06
21-Jul	Average_Width	992	Chr1_18946939	1	18946939	2.71E-06
21-Jul	Average_Width	993	Chr1_25669864	1	25669864	2.71E-06
21-Jul	Average_Width	994	Chr1_28090802	1	28090802	2.71E-06
21-Jul	Average_Width	995	Chr2_15302901	2	15302901	2.71E-06
21-Jul	Average_Width	996	Chr2_15305024	2	15305024	2.71E-06
21-Jul	Average_Width	997	Chr2_16775819	2	16775819	2.71E-06
21-Jul	Average_Width	998	Chr2_16779225	2	16779225	2.71E-06
21-Jul	Average_Width	999	Chr2_16788768	2	16788768	2.71E-06
21-Jul	Average_Width	1000	Chr2_16799991	2	16799991	2.71E-06
21-Jul	Average_Width	1001	Chr2_17663484	2	17663484	2.71E-06
21-Jul	Average_Width	1002	Chr2_17664317	2	17664317	2.71E-06
21-Jul	Average_Width	1003	Chr3_3879855	3	3879855	2.71E-06
21-Jul	Average_Width	1004	Chr3_17758378	3	17758378	2.71E-06
21-Jul	Average_Width	1005	Chr3_23014798	3	23014798	2.71E-06
21-Jul	Average_Width	1006	Chr4_5451133	4	5451133	2.71E-06
21-Jul	Average_Width	1007	Chr4_9819405	4	9819405	2.71E-06
21-Jul	Average_Width	1008	Chr4_10290403	4	10290403	2.71E-06
21-Jul	Average_Width	1009	Chr4_10594091	4	10594091	2.71E-06
21-Jul	Average_Width	1010	Chr5_7072476	5	7072476	2.71E-06
21-Jul	Average_Width	1011	Chr5_17523461	5	17523461	2.71E-06
21-Jul	Average_Width	1012	Chr5_19002840	5	19002840	2.71E-06
21-Jul	Average_Width	1013	Chr5_19003195	5	19003195	2.71E-06
21-Jul	Average_Width	1014	Chr5_21533890	5	21533890	2.71E-06
21-Jul	Average_Width	1015	Chr5_21540102	5	21540102	2.71E-06
21-Jul	Average_Width	1016	Chr5_24451192	5	24451192	2.71E-06
21-Jul	Average_Width	924	Chr4_13308669	4	13308669	2.81E-06
21-Jul	Average_Width	925	Chr4_13311614	4	13311614	2.81E-06
21-Jul	Average_Width	946	Chr4_9016684	4	9016684	2.84E-06
21-Jul	Average_Width	940	Chr1_8046639	1	8046639	3.04E-06
21-Jul	Average_Width	937	Chr2_17479573	2	17479573	3.09E-06
21-Jul	Average_Width	938	Chr4_13558826	4	13558826	3.14E-06
21-Jul	Average_Width	939	Chr4_13610828	4	13610828	3.14E-06
21-Jul	Average_Width	929	Chr4_13224564	4	13224564	3.16E-06
21-Jul	Average_Width	936	Chr2_10227907	2	10227907	3.29E-06
21-Jul	Average_Width	947	Chr2_19069168	2	19069168	3.30E-06
21-Jul	Average_Width	930	Chr1_8046333	1	8046333	3.33E-06
21-Jul	Average_Width	932	Chr5_23979883	5	23979883	4.21E-06
21-Jul	Average_Width	976	Chr4_12974805	4	12974805	4.66E-06
21-Jul	Average_Width	1017	Chr2_17442958	2	17442958	4.72E-06
21-Jul	Average_Width	942	Chr4_13643680	4	13643680	4.73E-06
21-Jul	B_Ratio_mean	1018	Chr5_25408080	5	25408080	9.97E-08
21-Jul	B_Ratio_mean	1019	Chr5_23240542	5	23240542	7.22E-07
21-Jul	B_Ratio_mean	1020	Chr4_10719412	4	10719412	4.29E-06
21-Jul	B_Ratio_mean	1021	Chr1_600306	1	600306	4.30E-06
21-Jul	B_Ratio_mean	1022	Chr1_21146725	1	21146725	4.30E-06
21-Jul	B_Ratio_mean	1023	Chr5_18565476	5	18565476	4.65E-06
21-Jul	B_Ratio_mean	1024	Chr5_18566007	5	18566007	4.65E-06
21-Jul	B_Ratio_mean	1025	Chr5_18566445	5	18566445	4.65E-06
21-Jul	G_All_mean	1026	Chr3_12185683	3	12185683	4.53E-06
21-Jul	G_Ratio_mean	1027	Chr5_17124120	5	17124120	1.63E-06
21-Jul	Maximum_Leaf_Area	930	Chr1_8046333	1	8046333	1.07E-07
21-Jul	Maximum_Leaf_Area	978	Chr2_3978561	2	3978561	2.30E-07
21-Jul	Maximum_Leaf_Area	922	Chr4_9272406	4	9272406	2.99E-07
21-Jul	Maximum_Leaf_Area	923	Chr4_13262581	4	13262581	2.99E-07
21-Jul	Maximum_Leaf_Area	940	Chr1_8046639	1	8046639	6.40E-07
21-Jul	Maximum_Leaf_Area	959	Chr2_4324604	2	4324604	9.70E-07
21-Jul	Maximum_Leaf_Area	917	Chr5_23045053	5	23045053	1.55E-06
21-Jul	Maximum_Leaf_Area	962	Chr2_4089847	2	4089847	1.69E-06
21-Jul	Maximum_Leaf_Area	1028	Chr3_10610919	3	10610919	1.76E-06
21-Jul	Maximum_Leaf_Area	924	Chr4_13308669	4	13308669	2.18E-06
21-Jul	Maximum_Leaf_Area	925	Chr4_13311614	4	13311614	2.18E-06
21-Jul	Maximum_Leaf_Area	942	Chr4_13643680	4	13643680	2.31E-06
21-Jul	Maximum_Leaf_Area	918	Chr5_23062192	5	23062192	2.50E-06
21-Jul	Maximum_Leaf_Area	935	Chr4_17302298	4	17302298	2.83E-06
21-Jul	MBB_Area	930	Chr1_8046333	1	8046333	1.50E-07
21-Jul	MBB_Area	1029	Chr3_23014762	3	23014762	1.10E-06
21-Jul	MBB_Area	1030	Chr4_16180346	4	16180346	1.10E-06
21-Jul	MBB_Area	1031	Chr5_20557615	5	20557615	1.10E-06
21-Jul	MBB_Area	1032	Chr5_20641203	5	20641203	1.10E-06
21-Jul	MBB_Area	1033	Chr5_20642437	5	20642437	1.10E-06
21-Jul	MBB_Area	148	Chr5_21346874	5	21346874	1.10E-06
21-Jul	MBB_Area	23	Chr5_21352571	5	21352571	1.10E-06
21-Jul	MBB_Area	1034	Chr5_23960033	5	23960033	1.10E-06
21-Jul	MBB_Area	978	Chr2_3978561	2	3978561	1.22E-06
21-Jul	MBB_Area	1035	Chr4_8629408	4	8629408	1.43E-06
21-Jul	MBB_Area	1036	Chr1_16857287	1	16857287	2.47E-06
21-Jul	MBB_Area	922	Chr4_9272406	4	9272406	3.19E-06
21-Jul	MBB_Area	923	Chr4_13262581	4	13262581	3.19E-06
21-Jul	MBB_Area	1028	Chr3_10610919	3	10610919	3.65E-06
21-Jul	MBB_Area	940	Chr1_8046639	1	8046639	4.71E-06
21-Jul	MBB_Area	1037	Chr2_19486470	2	19486470	4.92E-06
21-Jul	R_Ratio_mean	1038	Chr1_24092503	1	24092503	4.94E-06
21-Jul	Total_Leaf_Area	21	Chr5_21367153	5	21367153	2.53E-08
21-Jul	Total_Leaf_Area	976	Chr4_12974805	4	12974805	4.41E-08
21-Jul	Total_Leaf_Area	942	Chr4_13643680	4	13643680	1.73E-07
21-Jul	Total_Leaf_Area	917	Chr5_23045053	5	23045053	2.87E-07
21-Jul	Total_Leaf_Area	933	Chr4_13653066	4	13653066	9.57E-07
21-Jul	Total_Leaf_Area	934	Chr4_13658716	4	13658716	9.57E-07
21-Jul	Total_Leaf_Area	927	Chr4_9192313	4	9192313	1.42E-06
21-Jul	Total_Leaf_Area	1039	Chr4_13643470	4	13643470	1.49E-06
21-Jul	Total_Leaf_Area	1040	Chr4_13643602	4	13643602	1.49E-06
21-Jul	Total_Leaf_Area	1041	Chr4_13643814	4	13643814	1.49E-06
21-Jul	Total_Leaf_Area	1042	Chr4_12973154	4	12973154	2.48E-06
21-Jul	Total_Leaf_Area	940	Chr1_8046639	1	8046639	2.58E-06
21-Jul	Total_Leaf_Area	938	Chr4_13558826	4	13558826	3.20E-06
21-Jul	Total_Leaf_Area	939	Chr4_13610828	4	13610828	3.20E-06
21-Jul	Total_Leaf_Area	1017	Chr2_17442958	2	17442958	3.36E-06
