# Supplementary material for: APTES: a high-throughput deep learning–based Arabidopsis phenotypic trait estimation system for individual leaves and siliques
Source: aBIOTECH. 2025 Oct 31;6(4):744–62. doi: 10.1007/s42994-025-00239-y (PMC12647460; doi:10.1007/s42994-025-00239-y)
Supplement: Supplementary file 3 — (ZIP 44713 KB) [file 42994_2025_239_MOESM3_ESM.zip]

Archive with 1 entries (1 files):
- How to use the ATPES software.avi
